# Supplementary material for: Predicting functional consequences of recent natural selection in Britain
Source: bioRxiv. 2023 Oct 19:2023.10.16.562549. Preprint. [Version 1] doi: 10.1101/2023.10.16.562549 (PMC10614889; doi:10.1101/2023.10.16.562549)
Supplement: Supplement 2 [file media-2.gz]

Archive with 1 entries (1 files):
- twss_sumstats.txt
