# Supplementary material for: Predicting functional consequences of recent natural selection in Britain
Source: bioRxiv. 2023 Oct 19:2023.10.16.562549. Preprint. [Version 1] doi: 10.1101/2023.10.16.562549 (PMC10614889; doi:10.1101/2023.10.16.562549)
Supplement: Supplement 2 [file media-2.gz › twss_sumstats.txt]

CHR	POS	PVAL	START	END	Gene	BETA	FDR	RAW	Ensembl
1	169871949	0.718496479178735	169849631	169894267	SCYL3	-6.12861321403196e-06	0.997236240770206	0.629449132702608	ENSG00000000457
1	169758044	0.384719669404537	169662007	169854080	C1orf112	-8.91565078589647e-06	0.993839407796838	0.244625149986487	ENSG00000000460
1	27623670	0.789412115380355	27612064	27635277	FGR	1.08590915911989e-06	0.997236240770206	0.720725356327867	ENSG00000000938
1	196699691	0.670255299065767	196651878	196747504	CFH	4.99101903877988e-06	0.997236240770206	0.568713319246849	ENSG00000000971
6	143503250	0.784846063454021	143494811	143511690	FUCA2	1.59127833786102e-06	0.997236240770206	0.714787418407748	ENSG00000001036
6	53521235	0.297079802167797	53497341	53545129	GCLC	1.8560327960212e-05	0.993169327074944	0.162799455801862	ENSG00000001084
6	41086460	0.736799734983722	41072945	41099976	NFYA	-6.1229067277356e-06	0.997236240770206	0.652799900619825	ENSG00000001167
1	24386966	0.500820007265674	24356999	24416934	STPG1	-1.29122499715765e-05	0.994088778711637	0.367532118956231	ENSG00000001460
1	24446134	0.0176526435309359	24419291	24472976	NIPAL3	-7.56882268804515e-05	0.869611786992064	0.00149258007486251	ENSG00000001461
6	46138346	0.623547612362273	46129993	46146699	ENPP4	1.43141083644694e-05	0.997236240770206	0.511184657690431	ENSG00000001561
3	50172060	0.486141397851575	50155045	50189075	SEMA3F	-1.09523673535544e-05	0.994088778711637	0.351213143573574	ENSG00000001617
7	117590878	0.0178588215012543	117465784	117715971	CFTR	1.76529620164089e-05	0.874640904001009	0.00152241352850991	ENSG00000001626
7	92127552	0.678627390352413	92112151	92142952	CYP51A1	-3.31573055596681e-06	0.997236240770206	0.579163632554177	ENSG00000001630
7	92222568	0.648524445746556	92198969	92246166	KRIT1	2.86197507625395e-06	0.997236240770206	0.541779493662246	ENSG00000001631
4	17592582	0.322236761761006	17577192	17607972	LAP3	-2.56398732054602e-05	0.993328214927006	0.185176542362229	ENSG00000002549
4	11411458	0.770681114681698	11393150	11429765	HS3ST1	-3.61987647051258e-06	0.997236240770206	0.69641579219426	ENSG00000002587
7	150843066	0.306001224676601	150824627	150861504	AOC1	-4.01442545882598e-05	0.993169327074944	0.170625893674923	ENSG00000002726
7	43339300	0.722960584508739	43112599	43566001	HECW1	4.94764719460666e-06	0.997236240770206	0.635129751787733	ENSG00000002746
7	2024518	0.827927683295612	1815793	2233243	MAD1L1	-4.87565947270273e-06	0.997236240770206	0.771093072621721	ENSG00000002822
17	38895814	0.892868444495508	38869859	38921770	LASP1	-2.59852312087772e-06	0.998651248755806	0.856941675979032	ENSG00000002834
17	48113216	0.504411302497591	48103357	48123074	SNX11	1.40417475404511e-05	0.994088778711637	0.371555791762786	ENSG00000002919
7	150802827	0.864340952833592	150800534	150805120	TMEM176A	-6.27200821821659e-06	0.998651248755806	0.819109113258577	ENSG00000002933
12	8945712	0.119066111575701	8941468	8949955	M6PR	3.52974340569923e-05	0.990668956171464	0.0369432495653142	ENSG00000003056
2	72138638	0.229109908359708	72129238	72148038	CYP26B1	-1.27417440126605e-05	0.993169327074944	0.107440986085783	ENSG00000003137
7	8187882	0.276588181859946	8113184	8262579	ICA1	2.67234633702043e-05	0.993169327074944	0.145294986213865	ENSG00000003147
2	201740872	0.477344877117139	201700554	201781189	ALS2	-8.77670522798824e-06	0.994088778711637	0.341533556785679	ENSG00000003393
2	201206144	0.986653534403454	201182881	201229406	CASP10	4.1131912580577e-07	0.999022660344955	0.982135872291654	ENSG00000003400
2	201146396	0.268625397467547	201116104	201176687	CFLAR	8.75218426473109e-06	0.993169327074944	0.138676199147785	ENSG00000003402
2	187514995	0.6719220378493	187464230	187565760	TFPI	-2.74188012144705e-06	0.997236240770206	0.570790611703747	ENSG00000003436
2	37242558	0.913784573340717	37231714	37253403	NDUFAF7	-3.19148005232016e-06	0.998692557600916	0.884775103755555	ENSG00000003509
3	50103964	0.0151819278475356	50088908	50119021	RBM5	-2.96889184964459e-05	0.836252338151921	0.00115409033479189	ENSG00000003756
8	17355678	0.130317604302633	17298030	17413327	MTMR7	-3.15269883474126e-05	0.990668956171464	0.0428661186194302	ENSG00000003987
7	127589876	0.0347826656691078	127588345	127591408	ARF5	-1.26362703014288e-05	0.961757330802718	0.00472071560622557	ENSG00000004059
17	28384582	0.257679310421949	28365116	28404049	SARM1	-4.48755271868373e-06	0.993169327074944	0.129750830767235	ENSG00000004139
17	28352350	0.191167548435612	28347177	28357522	POLDIP2	-1.82050236298768e-05	0.993169327074944	0.0801786059516472	ENSG00000004142
3	129580996	0.577862058033246	129555175	129606818	PLXND1	-1.18519426966565e-05	0.997236240770206	0.456325116152417	ENSG00000004399
1	33044468	0.857139995114555	33007940	33080996	AK2	-1.0873042030201e-06	0.998577280073743	0.809587078310616	ENSG00000004455
4	15815752	0.749697133496675	15778275	15853230	CD38	-3.07877596930692e-06	0.997236240770206	0.669345575337959	ENSG00000004468
12	2800188	0.603183373044568	2794953	2805423	FKBP4	-3.04443072806074e-06	0.997236240770206	0.486547136270019	ENSG00000004478
1	23051568	0.662994192371115	23019448	23083689	KDM1A	2.12426720035522e-06	0.997236240770206	0.55968244199418	ENSG00000004487
3	50008630	0.0127938720238863	49940007	50077252	RBM6	7.11843514091584e-05	0.822555339762275	0.00086150459560898	ENSG00000004534
12	21486548	0.550938458698001	21471428	21501669	RECQL	7.98240603144252e-06	0.994088778711637	0.424728498433017	ENSG00000004700
7	93296730	0.525490232904534	93232340	93361121	VPS50	6.67942870932767e-06	0.994088778711637	0.395410449336041	ENSG00000004766
19	35781677	0.756797978542792	35774532	35788822	ARHGAP33	7.56826804886408e-06	0.997236240770206	0.678485685856295	ENSG00000004777
7	95589995	0.98266059403533	95583499	95596491	PDK4	4.08186577395547e-07	0.998906372066114	0.976791945912171	ENSG00000004799
6	110450664	0.567480190611279	110424687	110476641	SLC22A16	9.5601330324838e-06	0.996033575910233	0.444073459108714	ENSG00000004809
3	50344040	0.101224542569118	50341229	50346852	ZMYND10	-1.35705712466002e-05	0.990668956171464	0.0282501015924933	ENSG00000004838
7	96221184	0.248875888267001	96120220	96322147	SLC25A13	-8.63744773913452e-06	0.993169327074944	0.122721649692876	ENSG00000004864
17	47153562	0.0262027775430496	47117703	47189422	CDC27	-3.77317644346098e-05	0.961757330802718	0.00292192486425586	ENSG00000004897
17	44258263	0.950177132466412	44248385	44268141	SLC4A1	1.05074610296e-06	0.998825446756161	0.933344387029436	ENSG00000004939
7	93499608	0.0194966962423135	93424487	93574730	CALCR	-1.50889656642184e-05	0.899507959627422	0.00176785640674181	ENSG00000004948
17	7229943	0.596249708580796	7225341	7234545	DVL2	4.48622311732066e-06	0.997236240770206	0.478224827266291	ENSG00000004975
16	2855448	0.540720228282532	2852727	2858170	PRSS22	-1.4241938267431e-05	0.994088778711637	0.412890389116415	ENSG00000005001
19	18850087	0.277418379976908	18831938	18868236	UPF1	1.05429582771161e-05	0.993169327074944	0.145991063038044	ENSG00000005007
7	26831150	0.0804458594730547	26667062	26995239	SKAP2	5.48505164730993e-05	0.990317222914068	0.019288408988147	ENSG00000005020
4	109624413	0.612179367068445	109560205	109688621	MCUB	-2.51691176814275e-06	0.997236240770206	0.497395589378655	ENSG00000005059
7	27183014	0.31100018701148	27181510	27184517	HOXA11	-5.69086662705148e-06	0.993169327074944	0.175064235767892	ENSG00000005073
17	5454986	0.0881383876210378	5440912	5469060	DHX33	-1.6298441993821e-05	0.990668956171464	0.0224531062147351	ENSG00000005100
17	43651171	0.708124558842126	43640388	43661954	MEOX1	4.01119477236347e-06	0.997236240770206	0.616288377350651	ENSG00000005102
7	11601278	0.813347607233178	11370357	11832198	THSD7A	-5.47299400932457e-06	0.997236240770206	0.751970373123605	ENSG00000005108
17	34993242	0.554897829929433	34980494	35005989	LIG3	1.34914818759032e-05	0.994088778711637	0.429338741985582	ENSG00000005156
12	47683655	0.372257817473956	47661249	47706061	RPAP3	3.49168921816204e-06	0.993328214927006	0.232354477134027	ENSG00000005175
16	20703184	0.248535542235301	20610243	20796124	ACSM3	2.25768226197198e-05	0.993169327074944	0.122452613288354	ENSG00000005187
16	20828172	0.046072941434082	20806677	20849668	AC004381.6	-3.99081234255765e-05	0.961757330802718	0.00758467649135291	ENSG00000005189
16	57437802	0.974433500740251	57428169	57447436	CIAPIN1	-7.12267020052686e-07	0.998825446756161	0.965782837078812	ENSG00000005194
9	35110226	0.771804146486994	35104112	35116341	FAM214B	-4.47556773269329e-06	0.997236240770206	0.697869545806927	ENSG00000005238
17	48032098	0.107860902924737	48026167	48038030	COPZ2	3.39043219980191e-05	0.990668956171464	0.031380328077282	ENSG00000005243
7	107103230	0.469806206026001	107044649	107161811	PRKAR2B	-5.37912875921363e-06	0.994088778711637	0.333299277451052	ENSG00000005249
17	58314996	0.177750813092249	58301231	58328760	TSPOAP1	-2.94968375986566e-05	0.993169327074944	0.0712362831179283	ENSG00000005379
7	95311192	0.918121695428206	95297676	95324707	PON1	3.05213887270217e-06	0.998692557600916	0.89055497507824	ENSG00000005421
2	75681494	0.396311283912894	75652000	75710989	GCFC2	-2.12530513531005e-05	0.993839407796838	0.256213193078139	ENSG00000005436
2	74423716	0.53958142458303	74421678	74425755	WDR54	-2.15514140652161e-06	0.994088778711637	0.411576471697867	ENSG00000005448
7	87372738	0.767511764154404	87345681	87399795	CROT	-3.41927164385984e-06	0.997236240770206	0.692315764135548	ENSG00000005469
7	87441066	0.470910213597575	87401697	87480435	ABCB4	1.63032698969939e-05	0.994088778711637	0.334501579322421	ENSG00000005471
7	105064342	0.700574752349121	105014322	105114361	KMT2E	2.81307902758962e-06	0.997236240770206	0.606742570386367	ENSG00000005483
6	82208868	0.921241114571261	82169983	82247754	IBTK	9.60631733047631e-08	0.998692557600916	0.894713670581502	ENSG00000005700
13	77185852	0.982510308065686	77044655	77327050	MYCBP2	-2.60532590232841e-07	0.998906372066114	0.976590819962436	ENSG00000005810
13	77013671	0.283025999665633	77000147	77027195	FBXL3	-1.8935601012697e-05	0.993169327074944	0.150722074960789	ENSG00000005812
16	30497922	0.62858660778707	30472658	30523185	ITGAL	-2.14229755282831e-06	0.997236240770206	0.517324497186674	ENSG00000005844
17	50102388	0.174058027983258	50094737	50110039	PDK2	2.20390873625192e-05	0.993169327074944	0.0688426578080617	ENSG00000005882
17	50073224	0.261103420687296	50055968	50090481	ITGA3	1.25560803706226e-05	0.993169327074944	0.13252098322876	ENSG00000005884
17	44380842	0.0344501117425178	44372180	44389505	ITGA2B	-2.6067365610519e-05	0.961757330802718	0.00464467046222329	ENSG00000005961
7	95509338	0.604833983872716	95478444	95540232	ASB4	-8.02547940215692e-06	0.997236240770206	0.488533381163573	ENSG00000005981
16	19512018	0.494173906874264	19501890	19522145	GDE1	1.3333108680681e-05	0.994088778711637	0.360117825333655	ENSG00000006007
19	18590530	0.36360994433308	18588725	18592336	C19orf60	1.39279650913245e-05	0.993328214927006	0.223956434491329	ENSG00000006015
19	18590174	0.446029630124759	18572608	18607741	CRLF1	9.34674313292438e-06	0.994081493965132	0.307711326519302	ENSG00000006016
17	47814603	0.850046075816443	47807372	47821834	OSBPL7	4.56718803375375e-06	0.998402090464532	0.800218743979862	ENSG00000006025
17	32936508	0.922020208824581	32927910	32945106	TMEM98	-2.76368987480571e-06	0.998692557600916	0.895752532156507	ENSG00000006042
17	7291436	0.209492750485568	7288258	7294615	YBX2	-3.79920635163208e-05	0.993169327074944	0.0929929300231549	ENSG00000006047
17	41348452	0.23365132622918	41346092	41350812	KRT33A	7.62611587980296e-06	0.993169327074944	0.110889082623255	ENSG00000006059
17	45290216	0.895204460339486	45263392	45317040	MAP3K14	9.32234460615628e-07	0.998651248755806	0.860046644324831	ENSG00000006062
16	24309177	0.694997791185821	24255553	24362801	CACNG3	4.94649407690194e-06	0.997236240770206	0.599710125027158	ENSG00000006116
11	60930773	0.443245606947874	60924463	60937083	TMEM132A	-7.24782488958378e-06	0.994081493965132	0.304754284062844	ENSG00000006118
17	35656654	0.96204248596296	35586899	35726409	AP2B1	-5.69663176535471e-07	0.998825446756161	0.949207497943016	ENSG00000006125
7	97736190	0.0809900079825873	97731908	97740472	TAC1	-6.80600891324887e-06	0.990317222914068	0.0195061528940475	ENSG00000006128
16	3287202	0.654361602427498	3282943	3291460	ZNF263	2.65238680873473e-06	0.997236240770206	0.548986366425918	ENSG00000006194
17	50551079	0.876717589309217	50546306	50555852	SPATA20	5.90405741470565e-06	0.998651248755806	0.835502317650776	ENSG00000006282
17	50594271	0.673399021353776	50561068	50627474	CACNA1G	8.84709234078279e-07	0.997236240770206	0.572632738853822	ENSG00000006283
7	97008294	0.0828787760072675	97005548	97011039	DLX6	5.10682555182424e-06	0.990317222914068	0.0202692480538489	ENSG00000006377
14	70766030	0.41715038750447	70722526	70809534	MAP3K9	-4.09471595329531e-06	0.993839407796838	0.277453169198968	ENSG00000006432
7	39665804	0.619150676631087	39623483	39708124	RALA	-4.7595620989738e-06	0.997236240770206	0.505841003465778	ENSG00000006451
7	140130890	0.307061327544605	140084746	140177035	KDM7A	-1.26464677065504e-05	0.993169327074944	0.171563959067562	ENSG00000006459
1	54790490	0.488206866183541	54779712	54801267	TTC22	2.68097180029603e-06	0.994088778711637	0.353496936396316	ENSG00000006555
7	77878148	0.536979735876656	77798792	77957503	PHTF2	-1.20819923921087e-06	0.994088778711637	0.408578849833309	ENSG00000006576
7	75779714	0.370499669874127	75769533	75789896	CCL26	-1.69112373309351e-05	0.993328214927006	0.230639256923496	ENSG00000006606
2	241423961	0.568476000430844	241356243	241491679	FARP2	1.52944444037351e-05	0.996195077885492	0.445244982167365	ENSG00000006607
11	17519156	0.855674218135423	17493895	17544416	USH1C	5.92192183400177e-06	0.998402090464532	0.807650341985754	ENSG00000006611
7	30500732	0.861767376132207	30496621	30504844	GGCT	-3.55713340456234e-06	0.998651248755806	0.815704609882569	ENSG00000006625
7	87892950	0.522690480584154	87876358	87909541	DBF4	1.87458596841447e-06	0.994088778711637	0.392219042903328	ENSG00000006634
19	3600673	0.395759728843433	3594506	3606840	TBXA2R	-2.22412459825157e-06	0.993839407796838	0.255658074378043	ENSG00000006638
7	112451979	0.577664074247798	112422968	112480990	IFRD1	-1.34958599903508e-05	0.997236240770206	0.456090698013174	ENSG00000006652
17	14139086	0.944135220906435	14069496	14208677	COX10	1.15404579405019e-06	0.998825446756161	0.92527110861704	ENSG00000006695
7	38827678	0.387391854017389	38722963	38932394	VPS41	-1.02172721130938e-05	0.993839407796838	0.247281797826913	ENSG00000006715
17	12890591	0.0344385175904657	12789539	12991643	ARHGAP44	-2.19059631829956e-05	0.961757330802718	0.00464202814405306	ENSG00000006740
17	13005289	0.136341205023521	12992391	13018187	ELAC2	-3.97674473726972e-05	0.990668956171464	0.0461705955373072	ENSG00000006744
7	12615514	0.431424107833188	12570849	12660179	SCIN	-1.53485655281982e-05	0.994081493965132	0.292292271881194	ENSG00000006747
17	10336998	0.861451557727022	10300865	10373130	MYH13	4.204495138075e-06	0.998651248755806	0.815286928949087	ENSG00000006788
5	134328698	0.0263053066038689	134286350	134371047	CDKL3	1.08059826270002e-05	0.961757330802718	0.00294134988238231	ENSG00000006837
2	158006428	0.438985402728196	157876702	158136154	UPP2	6.68524152553282e-06	0.994081493965132	0.300245584493887	ENSG00000007001
19	45278270	0.453685268070785	45251258	45305283	MARK4	-2.26024222118165e-05	0.994088778711637	0.315885537066471	ENSG00000007047
4	16024313	0.968285253138365	15964248	16084378	PROM1	-1.13088269160369e-06	0.998825446756161	0.957557371880759	ENSG00000007062
19	17938504	0.134149159539984	17933016	17943991	CCDC124	3.36745914646047e-05	0.990668956171464	0.0449574885825181	ENSG00000007080
17	2639412	0.403175595187658	2593210	2685615	PAFAH1B1	2.00786673281521e-06	0.993839407796838	0.263152602755342	ENSG00000007168
17	27778632	0.133966268331114	27756766	27800499	NOS2	-3.40245459540201e-05	0.990668956171464	0.0448568186214744	ENSG00000007171
17	11784090	0.0549957639438298	11598431	11969748	DNAH9	-5.96378980960102e-07	0.968559861576158	0.0102128306613395	ENSG00000007174
17	28629947	0.201121339551482	28614440	28645454	KIAA0100	2.97946516158332e-06	0.993169327074944	0.087055019647325	ENSG00000007202
17	28485537	0.239676108549072	28473293	28497781	SLC13A2	5.71585767163445e-06	0.993169327074944	0.115521719023682	ENSG00000007216
17	10054580	0.188531877774637	9910609	10198551	GAS7	-3.10377153706495e-05	0.993169327074944	0.0783919564751708	ENSG00000007237
17	63930547	0.200526899153609	63928740	63932354	CD79B	5.99739693028211e-06	0.993169327074944	0.0866387013538358	ENSG00000007312
1	112579992	0.0727615964570131	112539159	112620825	ST7L	4.56785107741413e-05	0.990096169401304	0.0163157572449388	ENSG00000007341
3	50433522	0.00931235221759014	50362799	50504244	CACNA2D2	3.38605804662791e-05	0.751285889948892	0.000500105415845883	ENSG00000007402
16	1341420	0.551865103565217	1333601	1349239	BAIAP3	-1.63816568946554e-05	0.994088778711637	0.425806322546302	ENSG00000007516
16	1350676	0.190436836006323	1349442	1351911	TSR3	-9.66885408258773e-06	0.993169327074944	0.0796818272675354	ENSG00000007520
16	575566	0.701304580036603	566995	584136	PIGQ	-7.39414103585979e-06	0.997236240770206	0.607664070312655	ENSG00000007541
16	1645116	0.423012824024838	1612325	1677908	CRAMP1	-2.23092420054907e-06	0.993839407796838	0.283519824159845	ENSG00000007545
6	35485336	0.166434621195165	35473597	35497076	TEAD3	-3.77975029027132e-05	0.99106293254171	0.063996044496532	ENSG00000007866
1	169743673	0.226993098126692	169722641	169764705	SELE	1.76374934057925e-05	0.993169327074944	0.105846843429973	ENSG00000007908
1	6668756	0.808863062409657	6635587	6701924	DNAJC11	-3.25835617129004e-06	0.997236240770206	0.746101839976482	ENSG00000007923
1	171104348	0.296515677216339	171090877	171117819	FMO3	2.73870952379269e-05	0.993169327074944	0.16230869003556	ENSG00000007933
6	16138686	0.926683055398063	16129125	16148248	MYLIP	4.48160687742099e-07	0.998692557600916	0.901971698921712	ENSG00000007944
1	23518825	0.436804286466768	23506430	23531220	E2F2	5.46077776979828e-06	0.994081493965132	0.297944917032547	ENSG00000007968
6	15384168	0.143036329437151	15246296	15522040	JARID2	1.61397456788744e-05	0.990668956171464	0.0499495155413198	ENSG00000008083
1	209598828	0.802954419257175	209583717	209613938	CAMK1G	-3.37332564904474e-06	0.997236240770206	0.738379663759876	ENSG00000008118
6	50833168	0.307260174364212	50818723	50847613	TFAP2B	2.48639893470763e-05	0.993169327074944	0.171740104365084	ENSG00000008196
3	38081377	0.0289485055355149	38039205	38123549	DLEC1	5.12858440409942e-05	0.961757330802718	0.00345983219729657	ENSG00000008226
7	88068516	0.946672624602202	87934143	88202889	ADAM22	4.38906356017649e-07	0.998825446756161	0.928661226667197	ENSG00000008277
7	106101540	0.812471935453614	106090503	106112576	SYPL1	3.25795105995228e-06	0.997236240770206	0.750823954442808	ENSG00000008282
17	63439341	0.769385436789656	63432304	63446378	CYB561	-9.74887841023275e-06	0.997236240770206	0.69473916209016	ENSG00000008283
17	51041520	0.54796706907516	50962174	51120865	SPAG9	5.23233554647218e-06	0.994088778711637	0.42127710461285	ENSG00000008294
3	48649692	0.538113981495569	48636469	48662915	CELSR3	-3.55766243700722e-06	0.994088778711637	0.409885000811735	ENSG00000008300
7	122110206	0.177933841220717	122076133	122144280	AASS	1.39128936233164e-05	0.993169327074944	0.0713556900416043	ENSG00000008311
3	42588477	0.42322881521423	42581840	42595114	SS18L2	-4.94307149152369e-06	0.993839407796838	0.283744089702867	ENSG00000008324
12	16478200	0.612081060591682	16347142	16609259	MGST1	8.35206819489129e-06	0.997236240770206	0.49727673439719	ENSG00000008394
12	107042596	0.107440854011946	106991364	107093829	CRY1	-4.42461740760912e-05	0.990668956171464	0.0311785123594254	ENSG00000008405
19	46021109	0.40507360655287	46019153	46023065	PGLYRP1	1.17168369290719e-06	0.993839407796838	0.26508134900571	ENSG00000008438
8	133513394	0.580577489399506	133454848	133571940	ST3GAL1	-4.8471967362905e-06	0.997236240770206	0.45954327254724	ENSG00000008513
16	3073744	0.940982506417346	3065297	3082192	IL32	5.51128978167114e-07	0.998825446756161	0.921059738061644	ENSG00000008517
22	50606118	0.732091617124146	50600685	50611551	MAPK8IP2	-5.44896244115616e-06	0.997236240770206	0.646778514717869	ENSG00000008735
17	40040156	0.613589661533392	40019097	40061215	MED24	-1.25319903506524e-05	0.997236240770206	0.499101405304344	ENSG00000008838
8	23003774	0.845938366166001	22987417	23020132	RHOBTB2	-2.44830984069704e-06	0.997916222719067	0.79479980138406	ENSG00000008853
2	37026362	0.234362909722198	36968383	37084342	HEATR5B	1.71241625368922e-05	0.993169327074944	0.111432795611448	ENSG00000008869
3	169982554	0.456767073121554	169966735	169998373	SEC62	-4.41049712752141e-06	0.994088778711637	0.319193618427544	ENSG00000008952
8	56070938	0.882616895539662	56067295	56074581	RPS20	1.97850092918541e-06	0.998651248755806	0.843327448052274	ENSG00000008988
1	114737794	0.400816045290309	114716913	114758676	CSDE1	-3.22370525717392e-06	0.993839407796838	0.260760844432058	ENSG00000009307
7	157204142	0.238719146482215	157138913	157269372	UBE3C	-1.76836040800731e-05	0.993169327074944	0.114781480792463	ENSG00000009335
6	111391128	0.314923041013902	111299028	111483229	REV3L	2.17117112167759e-05	0.993169327074944	0.17857337999199	ENSG00000009413
1	18689936	0.0812462326604303	18631006	18748866	PAX7	-7.74040493164905e-06	0.990317222914068	0.0196090090500883	ENSG00000009709
6	150387430	0.0898901934246938	150368892	150405969	IYD	1.02318491431549e-05	0.990668956171464	0.0231994220766748	ENSG00000009765
1	209767102	0.90556149422025	209756032	209778173	TRAF3IP3	2.78084500933656e-06	0.998651248755806	0.873824154130605	ENSG00000009790
14	77297920	0.437788789530193	77274956	77320883	POMT2	-8.63404342832905e-06	0.994081493965132	0.298982736406765	ENSG00000009830
6	142185926	0.938532478104767	142147162	142224689	VTA1	1.26049537779897e-06	0.998825446756161	0.917787682604815	ENSG00000009844
7	73608868	0.565528877094558	73593194	73624543	MLXIPL	1.54498086503788e-05	0.995388298905484	0.44178009239069	ENSG00000009950
7	73481338	0.882334229100563	73440398	73522278	BAZ1B	-1.30842938838526e-06	0.998651248755806	0.842952346564163	ENSG00000009954
6	36370946	0.929955018163586	36354091	36387800	ETV7	2.13937145421821e-06	0.998825446756161	0.906337344015578	ENSG00000010030
1	231346438	0.148964066209672	231337853	231355023	SPRTN	-9.66834886709568e-06	0.990668956171464	0.053386384848321	ENSG00000010072
1	171797844	0.724401786306205	171781664	171814023	METTL13	5.28108085109648e-06	0.997236240770206	0.636965733508449	ENSG00000010165
12	4588753	0.410720088747295	4562204	4615302	DYRK4	-1.53035858131752e-05	0.993839407796838	0.270844506244607	ENSG00000010219
7	38204446	0.196001878416816	38178222	38230671	STARD3NL	-4.19569533210264e-05	0.993169327074944	0.0834930363610937	ENSG00000010270
3	42697952	0.772769669802318	42693077	42702827	HHATL	-4.17293951496792e-06	0.997236240770206	0.69911979811389	ENSG00000010282
12	6512898	0.746920251551459	6493842	6531955	NCAPD2	-6.95708067836169e-06	0.997236240770206	0.665777048501163	ENSG00000010292
12	6547229	0.993711596873926	6538375	6556083	IFFO1	1.23531623742619e-07	0.999744508905335	0.991582785522258	ENSG00000010295
19	45675984	0.998281822813838	45668244	45683724	GIPR	-8.29740563747311e-09	0.999744508905335	0.997700151328916	ENSG00000010310
3	52417149	0.0243046290945112	52410657	52423641	PHF7	5.21863914732231e-06	0.955662912326175	0.0025717635295634	ENSG00000010318
3	52439069	0.106266891994449	52433053	52445085	SEMA3G	1.03283260430368e-05	0.990668956171464	0.0306170965466094	ENSG00000010319
3	52474094	0.570363113581229	52455118	52493071	NISCH	-1.08656683074986e-05	0.99665865761695	0.447467210989805	ENSG00000010322
3	52509861	0.319297524727541	52495338	52524384	STAB1	8.20258638147186e-06	0.993328214927006	0.182513424222832	ENSG00000010327
19	49812244	0.682388071446148	49807113	49817376	FUZ	6.66227408931051e-06	0.997236240770206	0.583870683702435	ENSG00000010361
12	241747	0.715504992941384	220621	262873	SLC6A13	6.456612111245e-06	0.997236240770206	0.625647837849575	ENSG00000010379
9	33774848	0.370192600340205	33750466	33799231	PRSS3	4.30432231594495e-06	0.993328214927006	0.230340094393	ENSG00000010438
16	3229273	0.753581186272314	3222325	3236221	ZNF200	2.90998250025773e-06	0.997236240770206	0.674342440878018	ENSG00000010539
12	6803833	0.00232320075136505	6786858	6820808	CD4	6.76118702365549e-05	0.389499278629151	4.57225644902115e-05	ENSG00000010610
12	6909488	0.791464830238766	6904733	6914243	LRRC23	6.48579462985297e-06	0.997236240770206	0.72339725408975	ENSG00000010626
6	26092812	0.19018782692145	26087281	26098343	HFE	-1.60127574396985e-05	0.993169327074944	0.0795127905863994	ENSG00000010704
1	41134658	0.372855150651939	41027200	41242116	SCMH1	1.04698643323827e-05	0.993328214927006	0.232938132283608	ENSG00000010803
6	111766892	0.689992604971974	111660332	111873452	FYN	4.8889086311106e-06	0.997236240770206	0.593412681280865	ENSG00000010810
6	142854082	0.791535348818645	142751467	142956698	HIVEP2	-2.89306140184896e-06	0.997236240770206	0.723489070532105	ENSG00000010818
1	171267224	0.208669313617809	171248471	171285978	FMO1	3.59044246930452e-05	0.993169327074944	0.0924027012926926	ENSG00000010932
1	23752607	0.528679489076754	23743155	23762059	ELOA	1.04021631916669e-05	0.994088778711637	0.399054242588211	ENSG00000011007
1	23793254	0.334417491977057	23790970	23795539	LYPLA2	4.62177359967536e-06	0.993328214927006	0.196346041974649	ENSG00000011009
1	11825138	0.794394111133176	11807131	11843144	CLCN6	-3.81646778457444e-06	0.997236240770206	0.727212703557412	ENSG00000011021
17	62660594	0.0898796838018714	62627591	62693597	MRC2	-3.44913146747819e-05	0.990668956171464	0.0231949168058109	ENSG00000011028
5	150206372	0.227322419045805	150189957	150222788	SLC6A7	-2.96636674435859e-05	0.993169327074944	0.106094302227802	ENSG00000011083
14	93285321	0.273956765119655	93237550	93333092	BTBD7	2.20765141193665e-05	0.993169327074944	0.143096140364776	ENSG00000011114
3	43712242	0.485460245750982	43690113	43734371	ABHD5	-2.22322846106755e-06	0.994088778711637	0.350460901271953	ENSG00000011198
17	51218746	0.0256283125357226	51177425	51260066	MBTD1	-4.30238667050599e-06	0.961757330802718	0.0028140503160958	ENSG00000011258
17	51279232	0.2709641918075	51260528	51297936	UTP18	2.23285988462606e-05	0.993169327074944	0.140609362152049	ENSG00000011260
17	16022198	0.270248127930817	15999380	16045015	TTC19	2.67167481647307e-05	0.993169327074944	0.140016523283252	ENSG00000011295
19	38220360	0.414190885004415	38211006	38229714	DPF1	9.63207356849673e-06	0.993839407796838	0.274405602862777	ENSG00000011332
3	45468964	0.65198042690236	45388506	45549421	LARS2	-9.98178161196223e-06	0.997236240770206	0.546043916539182	ENSG00000011376
11	17142886	0.755829277687902	17077788	17207983	PIK3C2A	-5.05607064526759e-06	0.997236240770206	0.677237539081671	ENSG00000011405
19	43658321	0.0727069739113973	43646095	43670547	PLAUR	6.85434028180513e-06	0.990096169401304	0.0162953207830995	ENSG00000011422
7	36421798	0.169542118238396	36389806	36453791	ANLN	-2.81097112787107e-05	0.99106293254171	0.0659560907624741	ENSG00000011426
19	15434966	0.922203357182073	15419980	15449951	WIZ	9.95285997333819e-07	0.998692557600916	0.895996757739681	ENSG00000011451
12	91161804	0.689818388853341	91140484	91183123	DCN	8.44909679806843e-06	0.997236240770206	0.593193727025661	ENSG00000011465
19	45698236	0.722662891841339	45692483	45703989	QPCTL	7.36981232517718e-06	0.997236240770206	0.634750637210026	ENSG00000011478
19	46369988	0.455849357350204	46346994	46392981	PPP5C	2.14979498764213e-05	0.994088778711637	0.318207477739528	ENSG00000011485
2	65071610	0.88164173995726	65056366	65086854	CEP68	2.80935136502976e-06	0.998651248755806	0.842033472422818	ENSG00000011523
2	39343289	0.317291302251897	39249266	39437312	MAP4K3	-9.5264102043533e-06	0.993328214927006	0.180702941281038	ENSG00000011566
19	35710782	0.0465591873748945	35704527	35717038	ZBTB32	-4.49987484274177e-05	0.961757330802718	0.00771987738438122	ENSG00000011590
16	21169496	0.146148974849666	21158377	21180616	TMEM159	-1.83067865997025e-05	0.990668956171464	0.051743669307026	ENSG00000011638
17	43084889	0.817864874523035	43044295	43125483	BRCA1	3.10460515918447e-06	0.997236240770206	0.75788813991353	ENSG00000012048
19	45443080	0.0175448285837829	45407333	45478828	ERCC1	-5.87831778627909e-05	0.86866827884993	0.00147707534011465	ENSG00000012061
19	35333308	0.650491237428228	35319261	35347355	CD22	-1.6045395499764e-05	0.997236240770206	0.544205467088158	ENSG00000012124
3	50272552	0.931880539280856	50267558	50277546	SEMA3B	-1.04701999669565e-06	0.998825446756161	0.908907075923608	ENSG00000012171
3	46460440	0.683253414808804	46435645	46485234	LTF	2.94500803545708e-07	0.997236240770206	0.58495490013509	ENSG00000012223
8	28677078	0.347012199189404	28600469	28753687	EXTL3	1.45144616640729e-05	0.993328214927006	0.208115497352548	ENSG00000012232
12	100519060	0.397552410816791	100473708	100564413	NR1H4	-8.17999373142296e-06	0.993839407796838	0.257463689032884	ENSG00000012504
6	53308288	0.0814859455669974	53267398	53349179	ELOVL5	1.31602956727585e-05	0.990317222914068	0.0197054258106693	ENSG00000012660
10	45410148	0.359074115265397	45374176	45446119	ALOX5	2.00514721835851e-05	0.993328214927006	0.219590828195296	ENSG00000012779
12	53718131	0.968638929378397	53708517	53727745	CALCOCO1	-1.36243426133514e-07	0.998825446756161	0.95803048906942	ENSG00000012822
14	93218155	0.451070625586781	93207095	93229215	UBR7	1.11014165892945e-05	0.994081493965132	0.313086773247074	ENSG00000012963
14	50489826	0.152480718450975	50418525	50561126	MAP4K5	2.12558380581198e-05	0.990668956171464	0.0554649773128866	ENSG00000012983
2	31251892	0.877457913427294	31234337	31269447	EHD3	-2.59887930152707e-06	0.998651248755806	0.836483932752282	ENSG00000013016
19	39976223	0.789810554811662	39971005	39981441	PSMC4	6.60615509953421e-07	0.997236240770206	0.721243864117988	ENSG00000013275
4	6599268	0.33693051995107	6575175	6623362	MAN2B2	-1.92564298527731e-05	0.993328214927006	0.19867673244595	ENSG00000013288
3	170522829	0.243848158977497	170459584	170586074	SLC7A14	2.22124496973649e-05	0.993169327074944	0.11876816207331	ENSG00000013293
3	170639622	0.75783254571203	170418865	170860380	CLDN11	4.73329592998077e-06	0.997236240770206	0.679819130190372	ENSG00000013297
17	44322248	0.072027110309145	44319625	44324870	SLC25A39	-3.38533729616586e-05	0.987987224405571	0.0160417901782207	ENSG00000013306
6	83177543	0.529424921257518	83161150	83193936	PGM3	-7.69174411951688e-06	0.994088778711637	0.399907196436381	ENSG00000013375
6	83196156	0.422382003524918	83193379	83198932	RWDD2A	4.93732760270374e-06	0.993839407796838	0.282865141686445	ENSG00000013392
2	200858876	0.81834053498226	200853009	200864744	CLK1	-1.93090492550922e-06	0.997236240770206	0.758511638551675	ENSG00000013441
12	106433928	0.678668195038935	106357658	106510198	POLR3B	-4.09488604597179e-06	0.997236240770206	0.579214663347652	ENSG00000013503
14	76806486	0.0334593212353613	76786725	76826246	ANGEL1	6.26895980801376e-05	0.961757330802718	0.00442104704159001	ENSG00000013523
12	31089320	0.44786837135398	31073848	31104791	DDX11	1.36226475178681e-05	0.994081493965132	0.309668913694386	ENSG00000013573
12	12987568	0.682043488447833	12974864	13000273	HEBP1	-1.04953512441834e-05	0.997236240770206	0.583439059840067	ENSG00000013583
12	12904360	0.676287701561664	12890782	12917937	GPRC5A	8.69559188582218e-06	0.997236240770206	0.576239156022263	ENSG00000013588
11	60996028	0.7076107490172	60971680	61020377	CD6	6.3213524493704e-06	0.997236240770206	0.615637806596451	ENSG00000013725
4	1733333	0.632333751097233	1721490	1745176	TACC3	5.7571640812881e-06	0.997236240770206	0.521901110979141	ENSG00000013810
6	96538436	0.795401940184344	96521595	96555276	UFL1	3.49460791518592e-06	0.997236240770206	0.728526115736339	ENSG00000014123
11	65283676	0.287449406142037	65261762	65305589	POLA2	1.36547803989008e-05	0.993169327074944	0.154489699570693	ENSG00000014138
8	143489554	0.608887159066568	143437655	143541453	ZC3H3	1.36559803561061e-05	0.997236240770206	0.493418876052091	ENSG00000014164
11	65196600	0.481543751990419	65181194	65212006	CAPN1	1.49446865689218e-05	0.994088778711637	0.346144451160545	ENSG00000014216
3	132342832	0.717715455211315	132317367	132368298	ACPP	-5.92882390634198e-06	0.997236240770206	0.628456261168645	ENSG00000014257
2	63597998	0.510616712059935	63588800	63607197	MDH1	8.21445226719604e-06	0.994088778711637	0.378536475582807	ENSG00000014641
4	42040464	0.107787031411627	41990472	42090457	SLC30A9	-1.78502425568712e-05	0.990668956171464	0.0313448001743263	ENSG00000014824
10	99721972	0.979159219120771	99711844	99732100	COX15	-2.85873183248816e-07	0.99886852800323	0.972106278193257	ENSG00000014919
12	42197726	0.630301907051921	42157104	42238349	YAF2	-5.65513131510026e-06	0.997236240770206	0.519418355611867	ENSG00000015153
10	194551	0.475296864047953	134465	254637	ZMYND11	-8.38431745945488e-06	0.994088778711637	0.339290931686001	ENSG00000015171
16	89625882	0.0651993037173405	89613308	89638456	DPEP1	-2.91004834202221e-05	0.968559861576158	0.0135824553285663	ENSG00000015413
22	17754454	0.951260044966369	17734138	17774770	BID	1.78660146911926e-07	0.998825446756161	0.934791719299866	ENSG00000015475
7	44526925	0.918809748680692	44512535	44541315	NPC1L1	-3.04256422762232e-06	0.998692557600916	0.891472149959561	ENSG00000015520
17	50353622	0.732709167737395	50346092	50361151	XYLT2	4.92937647265231e-06	0.997236240770206	0.647567745766234	ENSG00000015532
8	27246872	0.691630172820058	27235323	27258420	STMN4	1.16167046292056e-05	0.997236240770206	0.595471568891317	ENSG00000015592
7	44435000	0.492933506125152	44379121	44490880	NUDCD3	1.4761488829872e-05	0.994088778711637	0.358738693858502	ENSG00000015676
5	51389064	0.533008764175928	51383391	51394738	ISL1	-1.94089709796147e-06	0.994088778711637	0.404014710780095	ENSG00000016082
3	53830062	0.0764177120082296	53813734	53846390	CHDH	-4.26769175634009e-05	0.990317222914068	0.0177061055230228	ENSG00000016391
1	86563916	0.47129755805238	86547078	86580754	CLCA4	7.51065937952146e-06	0.994088778711637	0.3349237027829	ENSG00000016602
3	52700064	0.715405750813149	52694493	52705635	GLT8D1	-4.2877172048241e-06	0.997236240770206	0.625521805436941	ENSG00000016864
3	130933654	0.478353121541339	130850595	131016712	ATP2C1	-1.98225503059194e-06	0.994088778711637	0.342639143355892	ENSG00000017260
12	102448174	0.650668204296794	102415704	102480645	IGF1	-3.48719163248474e-06	0.997236240770206	0.544423866786877	ENSG00000017427
18	9506562	0.674994211154302	9475009	9538116	RALBP1	-8.46737314625514e-06	0.997236240770206	0.574623692699358	ENSG00000017797
12	40882430	0.524389412245698	40692442	41072418	CNTN1	-2.13180663932996e-05	0.994088778711637	0.39415481100468	ENSG00000018236
2	218389462	0.419223747248246	218382029	218396894	SLC11A1	-6.31756129083521e-06	0.993839407796838	0.279594250348495	ENSG00000018280
3	149626974	0.115859314587339	149517235	149736714	WWTR1	2.506097876909e-05	0.990668956171464	0.035316322731627	ENSG00000018408
2	177475998	0.439386473441283	177392698	177559299	AGPS	-7.93755367396714e-06	0.994081493965132	0.300669206004645	ENSG00000018510
1	160129682	0.505170913338141	160115773	160143591	ATP1A2	-4.37309733056626e-06	0.994088778711637	0.372408395186505	ENSG00000018625
2	32724542	0.67851808591718	32628032	32821051	TTC27	1.21179113754629e-05	0.997236240770206	0.579026939811695	ENSG00000018699
19	56384696	0.183896433205846	56375846	56393545	ZNF582	2.04526570073375e-05	0.993169327074944	0.0752850269533445	ENSG00000018869
11	124749855	0.816106173599602	124747472	124752238	VSIG2	2.95481514777396e-06	0.997236240770206	0.755583429734194	ENSG00000019102
11	118631878	0.727500258538848	118606440	118657315	PHLDB1	-1.0021526495535e-05	0.997236240770206	0.64091628121183	ENSG00000019144
2	118968413	0.908056427343299	118942166	118994660	MARCO	1.15087539584451e-06	0.998651248755806	0.877145655420503	ENSG00000019169
20	54163711	0.93779690720848	54153449	54173973	CYP24A1	4.89133909194513e-07	0.998825446756161	0.916805433820533	ENSG00000019186
11	45165458	0.224097738389512	45095806	45235110	PRDM11	2.62443385234887e-05	0.993169327074944	0.103679949689809	ENSG00000019485
11	45263310	0.297417537797485	45240301	45286319	SYT13	3.15580495634372e-05	0.993169327074944	0.163093508310409	ENSG00000019505
7	81734722	0.816303655856637	81699006	81770438	HGF	9.47046459205293e-07	0.997236240770206	0.755842174957531	ENSG00000019991
10	124962906	0.0434970907103016	124942123	124983688	ZRANB1	-1.75338874714941e-05	0.961757330802718	0.00688436756032046	ENSG00000019995
20	52127986	0.0274293826807264	52051663	52204308	ZFP64	2.71256197107924e-05	0.961757330802718	0.00315770184552364	ENSG00000020256
14	60852348	0.634696498128764	60734742	60969953	MNAT1	3.2027265627295e-06	0.997236240770206	0.52479158153106	ENSG00000020426
14	54680206	0.941141662024759	54567097	54793315	SAMD4A	6.58303362600915e-07	0.998825446756161	0.921272313838906	ENSG00000020577
1	24932316	0.813042108200238	24899511	24965121	RUNX3	3.44708925548079e-06	0.997236240770206	0.751570390031676	ENSG00000020633
11	94454242	0.414834631647139	94415578	94492906	MRE11	-2.78792502088725e-05	0.993839407796838	0.275067641069709	ENSG00000020922
11	73654498	0.515021689132203	73646178	73662819	PLEKHB1	-1.54860974893378e-05	0.994088778711637	0.383513183413902	ENSG00000021300
7	99847058	0.137695206156561	99828013	99866102	CYP3A43	3.35224193427982e-06	0.990668956171464	0.0469259080891356	ENSG00000021461
19	32850138	0.544460522220119	32830509	32869766	SLC7A9	-1.57699167433549e-05	0.994088778711637	0.417213517926128	ENSG00000021488
2	32110624	0.643532203681798	32063611	32157637	SPAST	1.00223754444178e-05	0.997236240770206	0.535632506353409	ENSG00000021574
14	79019332	0.374191258381637	78170373	79868290	NRXN3	1.29187574218016e-05	0.993328214927006	0.234245304731934	ENSG00000021645
15	34910810	0.345746165473847	34851782	34969839	AQR	-1.28175015136033e-05	0.993328214927006	0.206922485353235	ENSG00000021776
2	210578394	0.0884660372983652	210477682	210679107	CPS1	-1.76344181794523e-05	0.990668956171464	0.022591980816395	ENSG00000021826
1	56947675	0.931917937647169	56929210	56966140	C8B	1.69464029207083e-06	0.998825446756161	0.908956990660334	ENSG00000021852
5	161873522	0.59167883156047	161847063	161899981	GABRA1	1.1240005751174e-06	0.997236240770206	0.472757521642642	ENSG00000022355
8	141257736	0.44627457313378	141207166	141308305	SLC45A4	1.53586087100618e-05	0.994081493965132	0.307971891754542	ENSG00000022567
12	120555537	0.048712215458898	120533480	120577594	RNF10	6.58837964259156e-06	0.961757330802718	0.00832982219883577	ENSG00000022840
14	102328303	0.643273831554136	102317377	102339229	ZNF839	1.02001301018874e-05	0.997236240770206	0.535314794890691	ENSG00000022976
10	112435672	0.129197661590242	112424428	112446917	ZDHHC6	2.07670015702687e-05	0.990668956171464	0.0422618691246525	ENSG00000023041
11	123493101	0.94198397540243	123358428	123627774	GRAMD1B	-3.57319047235499e-07	0.998825446756161	0.922397388756979	ENSG00000023171
2	206137200	0.85273519754585	206114817	206159584	NDUFS1	-5.17346748319968e-06	0.998402090464532	0.803768578132186	ENSG00000023228
8	52684150	0.986618481305102	52622456	52745843	RB1CC1	-6.75950695780147e-08	0.999022660344955	0.98208895750382	ENSG00000023287
9	100039110	0.636699525310936	99979179	100099040	ERP44	-1.64620764787651e-06	0.997236240770206	0.52724481404331	ENSG00000023318
11	102328426	0.157312128426935	102317450	102339403	BIRC3	2.82277509457897e-05	0.990668956171464	0.0583680466848257	ENSG00000023445
13	42297710	0.805408871872234	42272153	42323267	AKAP11	4.31852594377747e-06	0.997236240770206	0.741586065372435	ENSG00000023516
1	193101291	0.894207696972938	193096468	193106114	GLRX2	5.85822664562949e-07	0.998651248755806	0.858721655497097	ENSG00000023572
14	61779392	0.319039575594137	61762357	61796428	SNAPC1	-1.06724933722727e-05	0.993328214927006	0.182280310881353	ENSG00000023608
12	15974227	0.669651236208083	15911172	16037282	DERA	-5.80959004109661e-06	0.997236240770206	0.567960857484426	ENSG00000023697
10	99817462	0.905534898425973	99782732	99852192	ABCC2	1.89698508841847e-06	0.998651248755806	0.873788752428348	ENSG00000023839
6	35309812	0.524151833655662	35297852	35321771	DEF6	-5.04983967490765e-06	0.994088778711637	0.393883959850902	ENSG00000023892
1	150156952	0.857304945393884	150149183	150164720	PLEKHO1	-2.4768104675293e-06	0.998577280073743	0.809805060064591	ENSG00000023902
1	93897330	0.0739790822938058	93885205	93909456	GCLM	2.94855893283e-05	0.990317222914068	0.0167738419147791	ENSG00000023909
6	42628783	0.358486670161124	42564062	42693504	UBR2	-1.55039072797142e-05	0.993328214927006	0.219027423426004	ENSG00000024048
19	47728238	0.962266647130783	47713343	47743134	EHD2	4.59728900168496e-07	0.998825446756161	0.949507279487955	ENSG00000024422
1	68485686	0.477491567260857	68474152	68497221	DEPDC1	-1.1214302977335e-05	0.994088778711637	0.341694346505946	ENSG00000024526
6	138783414	0.6100378713063	138773509	138793319	CCDC28A	-6.64399734046004e-06	0.997236240770206	0.494807983983836	ENSG00000024862
6	89388453	0.346039269505045	89364636	89412270	RRAGD	1.84226062371298e-05	0.993328214927006	0.207198488235036	ENSG00000025039
6	122416332	0.959630554995499	122399546	122433119	HSF2	-6.34864704869184e-07	0.998825446756161	0.945982111143549	ENSG00000025156
20	35861178	0.653326138226378	35771974	35950381	PHF20	7.95668473786205e-06	0.997236240770206	0.547706405123618	ENSG00000025293
12	56769976	0.0826079039909906	56752161	56787790	HSD17B6	-2.72661640781304e-05	0.990317222914068	0.0201591180340455	ENSG00000025423
11	47258666	0.986184213070438	47248300	47269032	NR1H3	2.45767026576134e-07	0.999022660344955	0.981507738647719	ENSG00000025434
22	50527904	0.839321913972626	50525752	50530056	TYMP	4.66125287318154e-06	0.997236240770206	0.78608053650176	ENSG00000025708
22	50515844	0.642579334106262	50508216	50523472	NCAPH2	4.86278464390232e-06	0.997236240770206	0.534461003098687	ENSG00000025770
20	44951308	0.827223171480503	44942130	44960486	TOMM34	-3.58585022925922e-06	0.997236240770206	0.770167599315712	ENSG00000025772
1	32142206	0.858931370274396	32108038	32176375	KPNA6	-2.49161152141786e-06	0.998651248755806	0.811954727999022	ENSG00000025800
10	17232926	0.84875066601349	17228259	17237593	VIM	-2.42937646476957e-06	0.998288998456957	0.798509358242867	ENSG00000026025
10	89003184	0.513299643956608	88990582	89015785	FAS	1.39791478508498e-05	0.994088778711637	0.381565531882521	ENSG00000026103
6	166943344	0.694576028393487	166929504	166957184	RNASET2	4.86329509664117e-06	0.997236240770206	0.599178955200648	ENSG00000026297
11	35185636	0.298622934560037	35138870	35232402	CD44	1.86018097747971e-05	0.993169327074944	0.164144437792075	ENSG00000026508
20	51013392	0.918433856173981	51003656	51023129	KCNG1	-6.29268943527141e-07	0.998692557600916	0.890971077318714	ENSG00000026559
6	161202020	0.402693228692611	161129979	161274061	AGPAT4	1.50790250307375e-05	0.993839407796838	0.262663109963052	ENSG00000026652
6	26408726	0.758244131410596	26402237	26415216	BTN3A1	7.34489049074403e-06	0.997236240770206	0.680349742497445	ENSG00000026950
13	23809804	0.667124445032593	23730189	23889419	MIPEP	1.21695244185101e-05	0.997236240770206	0.564815603687027	ENSG00000027001
1	156849540	0.338581163637636	156840063	156859018	INSRR	2.37649704550533e-06	0.993328214927006	0.200212438346542	ENSG00000027644
6	137208466	0.217646480642655	137197484	137219449	IFNGR1	7.605015346819e-06	0.993169327074944	0.0989087860847937	ENSG00000027697
1	156811552	0.229673649971845	156806243	156816862	SH2D2A	9.77941300031459e-06	0.993169327074944	0.107866937801263	ENSG00000027869
2	58033786	0.725643819387677	57907651	58159920	VRK2	1.58424584490532e-06	0.997236240770206	0.638548780086507	ENSG00000028116
12	95260268	0.455703976302404	95217746	95302790	VEZT	1.35427314229254e-05	0.994088778711637	0.318051338123353	ENSG00000028203
5	878192	0.0868901112245817	863741	892642	BRD9	1.2325411769305e-05	0.990668956171464	0.021927043700104	ENSG00000028310
15	64120106	0.164023151765471	64094123	64146090	SNX1	5.02432631669903e-06	0.990668956171464	0.0624899336282117	ENSG00000028528
6	133970433	0.888175551512726	133952170	133988696	TBPL1	-2.78918439159088e-06	0.998651248755806	0.850706988587403	ENSG00000028839
12	27379072	0.336608248750215	27332854	27425289	ARNTL2	9.15708945181825e-06	0.993328214927006	0.198377347491411	ENSG00000029153
6	136273239	0.664935472892147	136256627	136289851	BCLAF1	-3.36896308205959e-06	0.997236240770206	0.562093858780987	ENSG00000029363
14	69430202	0.55221235030336	69398015	69462388	SLC39A9	1.23539671197735e-05	0.994088778711637	0.426210402951044	ENSG00000029364
8	41774991	0.826473410668229	41653220	41896762	ANK1	-2.94609114570532e-06	0.997236240770206	0.769182844060456	ENSG00000029534
4	87806008	0.739309979805536	87799581	87812435	IBSP	-6.89352094316053e-06	0.997236240770206	0.656014449671598	ENSG00000029559
6	155286108	0.575059049088915	155257724	155314493	TFB1M	3.38495974358484e-06	0.996969962553752	0.453009072802392	ENSG00000029639
17	5334038	0.878306466116352	5282265	5385812	RABEP1	4.14573161083115e-06	0.998651248755806	0.837609189300616	ENSG00000029725
11	47813321	0.136135328989538	47778087	47848555	NUP160	-3.27855186039952e-05	0.990668956171464	0.0460561498557859	ENSG00000030066
6	33576420	0.266235979059294	33572547	33580293	BAK1	3.32600865396514e-05	0.993169327074944	0.136710620332415	ENSG00000030110
9	110735196	0.900838285534936	110668771	110801620	MUSK	1.89220306549248e-06	0.998651248755806	0.867538863695222	ENSG00000030304
2	213076059	0.127618150787446	212999691	213152427	IKZF2	2.74078811713886e-05	0.990668956171464	0.0414151295849281	ENSG00000030419
17	44349094	0.530698152810907	44345086	44353102	GRN	-5.88959586969824e-06	0.994088778711637	0.401365197830469	ENSG00000030582
5	137994960	0.235743709376059	137937960	138051961	FAM13B	-5.71429331016177e-06	0.993169327074944	0.112490491248909	ENSG00000031003
3	119357544	0.614082344706462	119294373	119420714	ARHGAP31	8.75355082288119e-06	0.997236240770206	0.499697651376844	ENSG00000031081
6	49478242	0.676871557729183	49463378	49493107	CENPQ	1.25080376274746e-05	0.997236240770206	0.576968654178553	ENSG00000031691
1	109226044	0.760086956337143	109213918	109238169	SARS	-3.27692694951588e-06	0.997236240770206	0.682726350383675	ENSG00000031698
2	3283404	0.539468286004343	3188925	3377882	TSSC1	-4.58437700986094e-06	0.994088778711637	0.411445995766143	ENSG00000032389
13	20629253	0.854004100426446	20567069	20691437	IFT88	5.24725105375694e-06	0.998402090464532	0.805444244603168	ENSG00000032742
12	122486336	0.613368137682351	122471600	122501073	ZCCHC8	2.46691520092565e-06	0.997236240770206	0.498833371203655	ENSG00000033030
7	151217534	0.927364004559939	151207837	151227230	ABCF2	-1.65009735741718e-06	0.998692557600916	0.902880155367252	ENSG00000033050
7	151235626	0.902956620621407	151232489	151238763	CHPF2	-1.4605786202258e-07	0.998651248755806	0.870357337781325	ENSG00000033100
1	69860172	0.807647862591134	69568398	70151945	LRRC7	6.34763982103278e-06	0.997236240770206	0.744512726663749	ENSG00000033122
14	65577356	0.251664636222437	65410592	65744121	FUT8	-1.5557094773462e-05	0.993169327074944	0.124933754131727	ENSG00000033170
4	67656916	0.504586727442733	67612652	67701179	UBA6	-8.05623614755164e-06	0.994088778711637	0.371752644914701	ENSG00000033178
11	78316822	0.849362190176736	78215297	78418348	GAB2	2.70215655543655e-06	0.998288998456957	0.799316255104888	ENSG00000033327
17	42490728	0.327417274251743	42458844	42522611	ATP6V0A1	4.41318309513649e-06	0.993328214927006	0.189900950715812	ENSG00000033627
15	68126391	0.160131827191684	68054179	68198603	PIAS1	3.08855527363649e-05	0.990668956171464	0.0600873409344969	ENSG00000033800
3	27428570	0.770739676673715	27372721	27484420	SLC4A7	-3.91372603787977e-06	0.997236240770206	0.696491587964358	ENSG00000033867
17	21299956	0.26477691804381	21284672	21315240	MAP2K3	4.45216694513154e-06	0.993169327074944	0.135515081782365	ENSG00000034152
8	48723050	0.632945258510932	48710789	48735311	EFCAB1	-1.2600003041795e-05	0.997236240770206	0.522648852205538	ENSG00000034239
3	131020762	0.389976221920553	131013875	131027649	ASTE1	-9.11910513165559e-06	0.993839407796838	0.249859568873811	ENSG00000034533
8	100296639	0.41348092522148	100257060	100336218	RNF19A	9.64815919825889e-06	0.993839407796838	0.27367602876545	ENSG00000034677
6	143470408	0.0372111610641538	143450807	143490010	PEX3	3.09239446855935e-05	0.961757330802718	0.00529088141833397	ENSG00000034693
16	75572116	0.217825494035419	75566351	75577881	GABARAPL2	1.05802299445764e-05	0.993169327074944	0.099040109083126	ENSG00000034713
1	171644050	0.677757248023721	171635417	171652683	MYOC	8.57115898546478e-06	0.997236240770206	0.578075645152093	ENSG00000034971
2	242064	0.27767893813738	217730	266398	SH3YL1	3.88671450348918e-05	0.993169327074944	0.146209759058033	ENSG00000035115
2	70299032	0.504523944980521	70295975	70302090	FAM136A	1.31300536919268e-05	0.994088778711637	0.371682190273694	ENSG00000035141
10	74057724	0.190795274355156	73995193	74120254	VCL	-7.24653773266221e-06	0.993169327074944	0.0799253749178901	ENSG00000035403
5	60648551	0.201303349528801	60596912	60700190	DEPDC1B	-2.44199973284593e-05	0.993169327074944	0.0871826332270907	ENSG00000035499
15	63989534	0.72734750160522	63907036	64072033	DAPK2	-8.62974684272672e-06	0.997236240770206	0.640721410440335	ENSG00000035664
8	58621674	0.125985306047304	58583504	58659844	NSMAF	-1.34203239124203e-05	0.990668956171464	0.0405465578691257	ENSG00000035681
4	67583032	0.696027248063459	67558728	67607337	STAP1	-4.61789112149181e-06	0.997236240770206	0.601007022309425	ENSG00000035720
4	39326916	0.151271286416159	39287456	39366375	RFC1	9.07596056586683e-06	0.990668956171464	0.0547468170028667	ENSG00000035928
3	100293126	0.35415215298871	100261000	100325251	TBC1D23	1.4312497490534e-05	0.993328214927006	0.214884537198052	ENSG00000036054
2	224527774	0.489368657947715	224470150	224585397	CUL3	-4.14346281894948e-06	0.994088778711637	0.354783347925887	ENSG00000036257
8	2105296	0.285675426430022	2045040	2165552	MYOM2	1.74822939943932e-05	0.993169327074944	0.15297496186147	ENSG00000036448
14	99705802	0.666259829508032	99684304	99727301	CYP46A1	-1.14395669316048e-05	0.997236240770206	0.563740215311223	ENSG00000036530
8	20164030	0.389478802710437	20144855	20183206	SLC18A1	9.92277029902912e-06	0.993839407796838	0.249362777732627	ENSG00000036565
3	122237656	0.184621807994357	122183683	122291629	CASR	8.34678874233737e-06	0.993169327074944	0.07576822134942	ENSG00000036828
17	42663156	0.366042911577853	42659305	42667006	TUBG2	-1.52888353769586e-05	0.993328214927006	0.226309262799506	ENSG00000037042
5	172964275	0.819846087134161	172958779	172969771	RPL26L1	-2.34416412853421e-06	0.997236240770206	0.760485582088249	ENSG00000037241
5	180625565	0.160228927575576	180601506	180649624	FLT4	1.72642803156314e-05	0.990668956171464	0.0601468727575845	ENSG00000037280
5	6616265	0.386619861379802	6599239	6633291	NSUN2	2.06469792714016e-05	0.993839407796838	0.246513381049989	ENSG00000037474
1	16299646	0.715604711749062	16246839	16352454	FBXO42	5.43468332677532e-06	0.997236240770206	0.625774480489607	ENSG00000037637
5	154129708	0.563002069216608	154038937	154220478	MFAP3	-1.01659403356727e-05	0.994679338892957	0.438814822221423	ENSG00000037749
12	57770535	0.071037927572079	57768471	57772599	METTL1	-3.57634966626521e-05	0.985321156277929	0.0156756747602738	ENSG00000037897
12	54010734	0.174460378219616	54009106	54012362	HOXC8	6.53075029881795e-06	0.993169327074944	0.0691020147774627	ENSG00000037965
4	177436636	0.296882514638098	177430770	177442503	AGA	3.31021405599766e-05	0.993169327074944	0.162627767515462	ENSG00000038002
4	25256534	0.683429247613057	25233975	25279092	PI4K2B	-8.68513908827748e-06	0.997236240770206	0.585175257204231	ENSG00000038210
4	13598230	0.343162994711374	13568738	13627723	BOD1L1	-1.2289064743082e-05	0.993328214927006	0.204495142718341	ENSG00000038219
4	165988576	0.198322783913077	165873258	166103895	TLL1	-8.66331497384494e-06	0.993169327074944	0.0851012710863455	ENSG00000038295
16	67878763	0.647069878115266	67873023	67884503	EDC4	-1.29544636125126e-05	0.997236240770206	0.539986870410164	ENSG00000038358
5	14337915	0.77521726947273	14143702	14532128	TRIO	2.50635409399627e-06	0.997236240770206	0.702290797414454	ENSG00000038382
5	83526884	0.130978722111086	83471465	83582303	VCAN	1.78253127514744e-05	0.990668956171464	0.0432243178184875	ENSG00000038427
16	11063338	0.753588761524842	10944488	11182189	CLEC16A	-3.10280096398515e-06	0.997236240770206	0.674352192745501	ENSG00000038532
8	16337684	0.158289938733719	16107878	16567490	MSR1	3.20092745265825e-05	0.990668956171464	0.0589621865033622	ENSG00000038945
16	68786386	0.480914905417568	68737225	68835548	CDH1	7.9858203562227e-06	0.994088778711637	0.345452788949427	ENSG00000039068
5	55366670	0.905421247763666	55307760	55425581	SKIV2L2	-1.65672554445583e-06	0.998651248755806	0.873637473117059	ENSG00000039123
5	13817437	0.776090470237199	13690331	13944543	DNAH5	-4.96720209969818e-06	0.997236240770206	0.703422632707609	ENSG00000039139
5	80443682	0.543884770049473	80408013	80479350	ZFYVE16	1.73044463344611e-06	0.994088778711637	0.416547283765264	ENSG00000039319
16	67532603	0.494156291409842	67518418	67546788	FAM65A	-2.78930363287465e-06	0.994088778711637	0.360098229416171	ENSG00000039523
5	41201836	0.56332951219363	41142234	41261438	C6	-2.64907197538323e-06	0.994679338892957	0.439198798802895	ENSG00000039537
5	34744432	0.485667821195634	34656237	34832627	RAI14	-1.25619975191742e-05	0.994088778711637	0.350690092997208	ENSG00000039560
5	157648580	0.62971394727731	157625679	157671480	SOX30	-3.41206204311666e-06	0.997236240770206	0.518700418108282	ENSG00000039600
19	49863896	0.938052840391182	49859882	49867909	PNKP	1.01446598095707e-06	0.998825446756161	0.917147189321439	ENSG00000039650
16	71684726	0.353933335516914	71644751	71724701	PHLPP2	-2.57819120867244e-05	0.993328214927006	0.214676061906663	ENSG00000040199
5	169594206	0.998620136067694	169583634	169604778	SPDL1	5.00039521925626e-08	0.999744508905335	0.998152996707241	ENSG00000040275
8	73584038	0.621748437764879	73420369	73747708	STAU2	-5.8909400558379e-06	0.997236240770206	0.508996525072113	ENSG00000040341
1	19320813	0.014306913992444	19312326	19329300	PQLC2	3.30563476668078e-05	0.836252338151921	0.00104283923669906	ENSG00000040487
17	3649005	0.994880483175456	3636468	3661542	CTNS	-1.10877476610139e-07	0.999744508905335	0.993147355637107	ENSG00000040531
17	7237375	0.314693006910363	7235028	7239722	PHF23	-8.84663353556965e-06	0.993169327074944	0.178366973640411	ENSG00000040633
5	24566039	0.43431420902016	24487100	24644978	CDH10	1.49689838041433e-05	0.994081493965132	0.29532475210632	ENSG00000040731
2	98519622	0.252216397542032	98444854	98594390	INPP4A	1.9718016383434e-05	0.993169327074944	0.125373037088337	ENSG00000040933
18	54806688	0.73287798940863	54717860	54895516	RAB27B	6.22719964296455e-06	0.997236240770206	0.6477835307302	ENSG00000041353
15	78546412	0.438084366260033	78540405	78552419	PSMA4	2.22003369359987e-05	0.994081493965132	0.299294527954478	ENSG00000041357
13	108902080	0.781145940104046	108596152	109208007	MYO16	5.68644854990102e-06	0.997236240770206	0.709981160892261	ENSG00000041515
3	194656632	0.118397986701886	194640788	194672477	LSG1	-4.56925041064665e-05	0.990668956171464	0.0366020118409298	ENSG00000041802
3	51945606	0.115567054613548	51942345	51948867	PARP3	-1.38289243052285e-05	0.990668956171464	0.035169424344016	ENSG00000041880
9	115068918	0.150233472520013	115019578	115118257	TNC	1.77720883500842e-05	0.990668956171464	0.05413331722927	ENSG00000041982
1	6629516	0.439928173593311	6624866	6634167	THAP3	1.85246587197855e-05	0.994081493965132	0.301241643106016	ENSG00000041988
14	89999854	0.745551139667739	89954939	90044768	TDP1	5.3126127948537e-06	0.997236240770206	0.664018851874689	ENSG00000042088
10	70115578	0.91258914880856	70098223	70132934	AIFM2	-1.87244025776221e-06	0.998692557600916	0.88318248998684	ENSG00000042286
2	227621705	0.232354570436202	227610090	227633320	C2orf83	1.38042593403058e-05	0.993169327074944	0.109900635076812	ENSG00000042304
14	88427637	0.502874183318353	88384924	88470350	SPATA7	2.07332497364512e-05	0.994088778711637	0.36983213687748	ENSG00000042317
11	93799595	0.877162087550006	93784227	93814963	MED17	-3.47582424131017e-06	0.998651248755806	0.836091675951868	ENSG00000042429
2	85348240	0.92826611232021	85342088	85354393	RETSAT	1.61032969894259e-06	0.998720014897178	0.904083746643959	ENSG00000042445
2	85406590	0.532283951273813	85394748	85418432	CAPG	1.86929578775655e-05	0.994088778711637	0.403183091413318	ENSG00000042493
19	46844564	0.558672490513978	46838136	46850992	AP2S1	1.02468502677651e-05	0.994088778711637	0.433745782562675	ENSG00000042753
1	216023145	0.639585063044038	215622894	216423396	USH2A	1.96024204612302e-06	0.997236240770206	0.530783436695135	ENSG00000042781
8	133000930	0.877183811214042	132866958	133134903	TG	1.11123491351357e-06	0.998651248755806	0.836120480307747	ENSG00000042832
5	134553771	0.731602023776937	134524312	134583230	JADE2	5.25594960020922e-06	0.997236240770206	0.646152938061698	ENSG00000043143
13	99984272	0.73030748869313	99981772	99986773	ZIC2	1.06124293183589e-06	0.997236240770206	0.644499382271119	ENSG00000043355
5	170272232	0.304527486950125	170246237	170298227	LCP2	1.21398760584466e-05	0.993169327074944	0.169324642615638	ENSG00000043462
1	39862266	0.26285750274928	39841022	39883511	TRIT1	2.75889745841306e-05	0.993169327074944	0.133947802628584	ENSG00000043514
10	114045482	0.632400610524196	114044056	114046908	ADRB1	-7.98577915968678e-06	0.997236240770206	0.521982853748041	ENSG00000043591
1	42154622	0.269028633446144	42153421	42155824	GUCA2B	3.24574174344812e-06	0.993169327074944	0.139008849708301	ENSG00000044012
6	43045781	0.0575953803306608	43037617	43053945	CUL7	2.89664246272248e-05	0.968559861576158	0.0110354513196679	ENSG00000044090
5	138773000	0.604043338781293	138610967	138935034	CTNNA1	5.32670961724359e-06	0.997236240770206	0.487581726019845	ENSG00000044115
9	17319452	0.517344329405695	17134982	17503923	CNTLN	-1.03693545249246e-05	0.994088778711637	0.386144357093525	ENSG00000044459
9	125238092	0.537021208581441	125234853	125241330	HSPA5	-3.28898813935845e-06	0.994088778711637	0.408626588794759	ENSG00000044574
18	31523526	0.317275219769607	31498043	31549008	DSG2	-1.65311554690007e-05	0.993328214927006	0.180688451836233	ENSG00000046604
8	68094574	0.60347543255945	67952118	68237030	PREX2	-8.86318873357893e-06	0.997236240770206	0.486898442351244	ENSG00000046889
10	1090918	0.573289545757104	1049538	1132297	WDR37	-8.94899309907924e-06	0.996969962553752	0.450918806971204	ENSG00000047056
5	113554484	0.708247140864175	113513683	113595284	YTHDC2	6.60415252225213e-06	0.997236240770206	0.616443606758731	ENSG00000047188
8	53779558	0.930024278478441	53715557	53843558	ATP6V1H	1.34264570661832e-06	0.998825446756161	0.906429768925953	ENSG00000047249
4	57004612	0.708713969244425	56978824	57030399	POLR2B	-7.12329897399587e-07	0.997236240770206	0.617034835335674	ENSG00000047315
15	52645569	0.195485291384586	52581321	52709817	FAM214A	6.614736233636e-06	0.993169327074944	0.0831365709100319	ENSG00000047346
4	36096365	0.82205576428024	35948221	36244509	ARAP2	-1.09659494115398e-06	0.997236240770206	0.763383957143385	ENSG00000047365
1	186343672	0.290445323043885	186311652	186375693	TPR	1.03180552625669e-05	0.993169327074944	0.157059151084592	ENSG00000047410
3	149192232	0.89173746999526	149162410	149222055	CP	3.37635981145215e-06	0.998651248755806	0.855438765630443	ENSG00000047457
16	27665260	0.491260788391523	27550152	27780369	KIAA0556	-9.50871836664627e-06	0.994088778711637	0.35688122447522	ENSG00000047578
6	15592930	0.847615891099719	15522801	15663058	DTNBP1	3.43169868910461e-06	0.998288998456957	0.797012292169527	ENSG00000047579
12	5739050	0.884725243301734	5531869	5946232	ANO2	-1.39003417864806e-06	0.998651248755806	0.846125741646017	ENSG00000047617
12	4513118	0.374892934876283	4487728	4538508	C12orf4	-5.11022975196114e-06	0.993328214927006	0.234932702058559	ENSG00000047621
3	47969981	0.556018257759255	47850690	48089272	MAP4	5.9708922630922e-06	0.994088778711637	0.430645674568603	ENSG00000047849
6	117581406	0.424308487165679	117560269	117602542	GOPC	6.98871687848546e-06	0.993839407796838	0.284865917323056	ENSG00000047932
6	117357078	0.191531272084413	117288300	117425855	ROS1	-1.09346206792575e-05	0.993169327074944	0.0804262983829923	ENSG00000047936
11	113836722	0.385306556896064	113797874	113875570	USP28	7.25919134360181e-06	0.993839407796838	0.245207862898893	ENSG00000048028
7	18544682	0.977607839557443	18086949	19002416	HDAC9	-8.6085189977191e-08	0.998825446756161	0.97003029718329	ENSG00000048052
5	176653220	0.344415101528806	176647387	176659054	TSPAN17	-1.94295667507403e-05	0.993328214927006	0.205670568528561	ENSG00000048140
5	176386456	0.71268019512286	176383938	176388975	NOP16	-8.04507784517113e-06	0.997236240770206	0.622062385908158	ENSG00000048162
4	15535711	0.082091071446402	15469865	15601557	CC2D2A	-9.62223339525036e-06	0.990317222914068	0.0199496289267083	ENSG00000048342
8	102221810	0.96888761503582	102204502	102239118	RRM2B	-8.35842258433974e-07	0.998825446756161	0.958363162941113	ENSG00000048392
7	127389357	0.645935711639697	127346790	127431924	ZNF800	1.28081097121432e-06	0.997236240770206	0.538590024715838	ENSG00000048405
16	11966588	0.651941864686674	11965107	11968068	TNFRSF17	9.2368753840265e-06	0.997236240770206	0.545996293176572	ENSG00000048462
16	12275513	0.88825917914352	11976737	12574289	SNX29	3.69610799442053e-06	0.998651248755806	0.850818055536975	ENSG00000048471
6	42212333	0.284218155706139	42206801	42217865	MRPS10	-3.2015210457843e-05	0.993169327074944	0.151734409020571	ENSG00000048544
6	42167731	0.734243794589676	42155406	42180056	GUCA1A	3.16640606399652e-06	0.997236240770206	0.649529759571595	ENSG00000048545
10	11067536	0.995892591139695	10798397	11336675	CELF2	3.5923849112219e-08	0.999744508905335	0.994502085330008	ENSG00000048740
9	93508914	0.278558153428924	93451722	93566107	FAM120A	6.41006851771217e-06	0.993169327074944	0.146948533001857	ENSG00000048828
2	135628362	0.433116760526173	135531455	135725270	R3HDM1	-1.05724801249192e-05	0.994081493965132	0.294067186789191	ENSG00000048991
1	40308890	0.418829461688269	40300487	40317294	COL9A2	-1.48575068470959e-05	0.993839407796838	0.279186705514613	ENSG00000049089
12	88536822	0.0498696618017148	88492793	88580851	KITLG	1.27483611859116e-05	0.961757330802718	0.00866526018130084	ENSG00000049130
5	60909452	0.741702118011848	60873831	60945073	ERCC8	7.59364392325274e-06	0.997236240770206	0.65908037669432	ENSG00000049167
5	65315328	0.62891660574701	65148736	65481920	ADAMTS6	-1.14916893949143e-05	0.997236240770206	0.517727174118936	ENSG00000049192
1	9253056	0.492977275501242	9234775	9271337	H6PD	-1.92904333128198e-05	0.994088778711637	0.35878733353606	ENSG00000049239
1	7776350	0.513145247624381	7771269	7781432	VAMP3	1.75917843359806e-05	0.994088778711637	0.381391039293376	ENSG00000049245
1	7814748	0.449854504511087	7784320	7845177	PER3	9.89453811556485e-06	0.994081493965132	0.311787484512736	ENSG00000049246
1	7850102	0.832211292611853	7846692	7853512	UTS2	-3.38938893544505e-06	0.997236240770206	0.77672326085773	ENSG00000049247
1	7929530	0.513954268431146	7915894	7943165	TNFRSF9	2.30362745827196e-06	0.994088778711637	0.382305602675289	ENSG00000049249
17	50538146	0.447030655046808	50532543	50543750	EPN3	1.3791526130937e-05	0.994081493965132	0.308776602314075	ENSG00000049283
2	33173240	0.952470394428404	32946972	33399509	LTBP1	-1.82648448862875e-06	0.998825446756161	0.936409486002658	ENSG00000049323
11	31961070	0.0501923283609177	31816384	32105755	RCN1	4.26210242900881e-05	0.961757330802718	0.00875970217074134	ENSG00000049449
7	74242978	0.86558508179463	74231499	74254458	RFC2	2.14368352835343e-06	0.998651248755806	0.820755474515076	ENSG00000049541
6	156994106	0.236376018973683	156777432	157210779	ARID1B	4.5248550132158e-06	0.993169327074944	0.11297600294581	ENSG00000049618
5	72344461	0.221637480517644	72320527	72368395	PTCD2	-6.3465841328499e-06	0.993169327074944	0.101851089788949	ENSG00000049883
14	59494924	0.628807871924164	59484443	59505404	JKAMP	-9.27009017604406e-06	0.997236240770206	0.517594484771401	ENSG00000050130
11	11986438	0.451396694771355	11963106	12009769	DKK3	-2.28824464413261e-05	0.994081493965132	0.313435408733973	ENSG00000050165
7	144367960	0.417718514969309	144355288	144380632	ARHGEF5	-1.2735218011002e-05	0.993839407796838	0.278039360789905	ENSG00000050327
7	26169682	0.313377495805293	26152240	26187125	NFE2L3	8.46330609893982e-06	0.993169327074944	0.177188093707997	ENSG00000050344
6	13800562	0.715320743656284	13786557	13814568	MCUR1	6.76822851123795e-06	0.997236240770206	0.625413854552922	ENSG00000050393
12	50229667	0.497314876137155	50175788	50283546	LIMA1	-8.11712078295666e-06	0.994088778711637	0.363616640759679	ENSG00000050405
12	51054193	0.593515489552826	51047962	51060424	LETMD1	6.96777729663403e-06	0.997236240770206	0.474952548240452	ENSG00000050426
12	51459418	0.249991478309282	51403073	51515763	SLC4A8	6.2677703954617e-06	0.993169327074944	0.123604927704145	ENSG00000050438
9	131051778	0.757563367303145	131009082	131094473	LAMC3	-3.48498091396537e-06	0.997236240770206	0.679472145871588	ENSG00000050555
1	70950080	0.772049385247322	70852353	71047808	PTGER3	6.14379052013498e-06	0.997236240770206	0.698187070248185	ENSG00000050628
4	121179437	0.242800590218449	121131408	121227466	TNIP3	1.97720857583974e-05	0.993169327074944	0.117950074016464	ENSG00000050730
5	180262621	0.19892068623711	180233143	180292099	MAPK9	1.58265373093423e-05	0.993169327074944	0.0855173522566771	ENSG00000050748
5	178414086	0.512467649861463	178237618	178590555	COL23A1	-9.33542096523529e-06	0.994088778711637	0.380625501362646	ENSG00000050767
16	75248126	0.369457559175818	75228198	75268053	BCAR1	-1.7840887960648e-05	0.993328214927006	0.229624476219692	ENSG00000050820
16	56938456	0.264387015396185	56932048	56944863	HERPUD1	9.12907931042919e-06	0.993169327074944	0.135196206981242	ENSG00000051108
15	40713568	0.686768327821906	40694796	40732339	RAD51	1.32207651519361e-05	0.997236240770206	0.589363079108129	ENSG00000051180
3	121489034	0.529164337068404	121431427	121546641	POLQ	-6.87183516309157e-06	0.994088778711637	0.399608970366825	ENSG00000051341
3	138743818	0.882962168842934	138652699	138834938	PIK3CB	-8.13603219215822e-07	0.998651248755806	0.843785650844277	ENSG00000051382
16	88647218	0.921421686158485	88643283	88651152	CYBA	2.52760642547784e-06	0.998692557600916	0.894954441670767	ENSG00000051523
6	138412802	0.378232613249063	138403561	138422042	HEBP2	-2.11058068312387e-05	0.993714345702377	0.238213032195352	ENSG00000051620
12	123198167	0.833129457852936	123152320	123244014	MPHOSPH9	-3.84382606711661e-06	0.997236240770206	0.77793073673518	ENSG00000051825
12	19253076	0.955297005373108	19129752	19376400	PLEKHA5	7.8515170615385e-07	0.998825446756161	0.940188012684029	ENSG00000052126
16	31133684	0.32691541450966	31131605	31135762	PRSS8	-2.97445309573168e-06	0.993328214927006	0.18944158043528	ENSG00000052344
1	114775082	0.0469995023567399	114769479	114780685	SIKE1	4.03589465385025e-06	0.961757330802718	0.0078431218769046	ENSG00000052723
10	97391388	0.250460232930421	97356701	97426076	RRP12	-3.3994004314961e-05	0.993169327074944	0.12397671977971	ENSG00000052749
4	158838594	0.859041423704039	158769138	158908049	FNIP2	2.62437865444166e-06	0.998651248755806	0.812100209829971	ENSG00000052795
4	165335392	0.8849956901321	165327623	165343160	MSMO1	8.12271124728029e-07	0.998651248755806	0.846484753203271	ENSG00000052802
11	43426932	0.518305515314093	43358932	43494933	TTC17	8.77996010675246e-06	0.994088778711637	0.387234643722807	ENSG00000052841
11	44285305	0.657565800258243	44260444	44310166	ALX4	-3.64367731273093e-06	0.997236240770206	0.552951264173498	ENSG00000052850
5	133404510	0.180958337559249	133196455	133612564	FSTL4	4.15230750702422e-05	0.993169327074944	0.0733393141089935	ENSG00000053108
14	89372010	0.106668173212076	89124871	89619149	FOXN3	1.55396089850134e-05	0.990668956171464	0.0308085631043583	ENSG00000053254
1	19308056	0.820798179245638	19303965	19312146	AKR7A2	5.07171311376909e-06	0.997236240770206	0.761734235153945	ENSG00000053371
1	19255840	0.487093684428956	19251553	19260128	MRTO4	1.6157209716173e-05	0.994088778711637	0.352265574531434	ENSG00000053372
20	37522454	0.138658169696316	37521215	37523693	NNAT	5.27892659852741e-06	0.990668956171464	0.0474658533830549	ENSG00000053438
19	17217588	0.114697510639772	17215346	17219829	USE1	2.82681706543397e-05	0.990668956171464	0.034733733645683	ENSG00000053501
3	183303410	0.00985357738409465	183178043	183428778	MCF2L2	1.84769068570203e-05	0.769021893369904	0.000550958306768437	ENSG00000053524
12	2830446	0.282304966087583	2825348	2835544	NRIP2	6.23402264332231e-06	0.993169327074944	0.150110908802071	ENSG00000053702
18	23822254	0.677915903368931	23689443	23955066	LAMA3	1.00072991899625e-05	0.997236240770206	0.578273989087304	ENSG00000053747
14	57283876	0.118353047828	57269009	57298742	AP5M1	8.4864642074192e-06	0.990668956171464	0.0365791025859531	ENSG00000053770
4	25397856	0.76158902496785	25377213	25418498	ANAPC4	-8.87381588918845e-06	0.997236240770206	0.684664529608778	ENSG00000053900
11	2646896	0.0326320191590058	2444684	2849109	KCNQ1	-4.84142966397382e-05	0.961757330802718	0.00423772324399328	ENSG00000053918
1	36146267	0.138118972642447	36136570	36155964	TRAPPC3	-9.43895455713804e-06	0.990668956171464	0.0471632362124814	ENSG00000054116
1	36264886	0.273002336944894	36224416	36305357	THRAP3	-1.6941700771117e-06	0.993169327074944	0.142301420222626	ENSG00000054118
9	137051072	0.926064642969614	137048098	137054045	ENTPD2	1.40885653606697e-06	0.998692557600916	0.90114672206306	ENSG00000054179
2	159854052	0.15298774243962	159803355	159904749	LY75	-3.90207450482891e-05	0.990668956171464	0.0557670722690477	ENSG00000054219
1	235247557	0.400356238420197	235166895	235328219	ARID4B	4.41628802593811e-06	0.993839407796838	0.260295538349002	ENSG00000054267
1	241633745	0.262140924567006	241590114	241677376	OPN3	1.14242884189515e-05	0.993169327074944	0.133364286633418	ENSG00000054277
1	243372587	0.00381398973309779	243256034	243489140	SDCCAG8	5.00663475044039e-05	0.484344662901425	0.000107680850576142	ENSG00000054282
1	210502274	0.211469425099948	210328252	210676296	HHAT	-1.89642767412778e-05	0.993169327074944	0.094415213333144	ENSG00000054392
6	1611934	0.314851178592361	1609972	1613897	FOXC1	-1.50655263953754e-05	0.993169327074944	0.178508890427175	ENSG00000054598
14	64039708	0.902746847135708	63852983	64226433	SYNE2	1.95576155623034e-06	0.998651248755806	0.870078198532535	ENSG00000054654
14	67561306	0.15094204618204	67533301	67589310	PLEKHH1	-2.62123689661827e-05	0.990668956171464	0.0545519119295057	ENSG00000054690
20	51682574	0.194276951972033	51596514	51768634	ATP9A	1.98321396790654e-05	0.993169327074944	0.0823049039674523	ENSG00000054793
11	74713907	0.20392679041376	74696429	74731385	CHRDL2	-1.3981458161397e-05	0.993169327074944	0.0890294052182828	ENSG00000054938
11	73499338	0.198308812190899	73400487	73598189	FAM168A	-1.58927401783496e-05	0.993169327074944	0.0850915568140783	ENSG00000054965
14	87915742	0.785046310414086	87837820	87993665	GALC	-7.64291281313486e-06	0.997236240770206	0.715047671748735	ENSG00000054983
2	202284691	0.446086786366919	202265716	202303666	NOP58	-7.31766672702224e-06	0.994081493965132	0.307772122361977	ENSG00000055044
1	16375360	0.268416111308808	16352575	16398145	SZRD1	-7.85803332737686e-06	0.993169327074944	0.138503654948018	ENSG00000055070
7	150961638	0.384287336051223	150944961	150978315	KCNH2	5.98292683269299e-06	0.993839407796838	0.244196167001976	ENSG00000055118
7	148749850	0.0727676496515067	148698665	148801036	CUL1	6.13654134004079e-06	0.990096169401304	0.0163180225972596	ENSG00000055130
5	154014516	0.149440426542754	153990128	154038905	FAM114A2	-5.80691218800465e-06	0.990668956171464	0.053666231561901	ENSG00000055147
5	157330806	0.498493582544226	157266079	157395533	CYFIP2	1.12163877881463e-05	0.994088778711637	0.364932047232695	ENSG00000055163
6	149364574	0.553606386429474	149317534	149411613	TAB2	-1.32486605614067e-05	0.994088778711637	0.427833593368298	ENSG00000055208
6	149579021	0.645525764204384	149566294	149591748	GINM1	-1.12597140797037e-05	0.997236240770206	0.538085328453861	ENSG00000055211
2	37128155	0.138502817211548	37099245	37157065	EIF2AK2	1.90982416895772e-05	0.990668956171464	0.0473785901207928	ENSG00000055332
17	78814411	0.127337374271471	78787381	78841441	USP36	5.33428214468337e-05	0.990668956171464	0.0412652836016102	ENSG00000055483
1	85033290	0.362582740637032	85018082	85048499	MCOLN3	1.50944408660113e-05	0.993328214927006	0.222965399822224	ENSG00000055732
2	56285148	0.639493146414616	56184123	56386173	CCDC85A	-9.50038253676088e-06	0.997236240770206	0.530670634588137	ENSG00000055813
2	20300462	0.627010329251825	20248691	20352234	PUM2	4.31201946738701e-06	0.997236240770206	0.515402048298584	ENSG00000055917
3	52821857	0.807213512669936	52812975	52830739	ITIH4	-7.87200792826285e-06	0.997236240770206	0.743944844912227	ENSG00000055955
3	52784830	0.466910867899329	52777592	52792068	ITIH1	-3.87166782409601e-06	0.994088778711637	0.330152033152534	ENSG00000055957
4	169743709	0.924419457302319	169729465	169757953	HPF1	-2.45039326203093e-06	0.998692557600916	0.898952236097342	ENSG00000056050
5	32399556	0.443444611632405	32354350	32444761	ZFR	8.69082680008311e-06	0.994081493965132	0.30496537854682	ENSG00000056097
4	72089936	0.117852095528863	72031804	72148067	NPFFR2	2.82109920144258e-05	0.990668956171464	0.0363240894653511	ENSG00000056291
22	44945580	0.723715135546438	44881162	45009999	PHF21B	6.72797439078627e-06	0.997236240770206	0.636090869317916	ENSG00000056487
9	120915783	0.0251714616749807	120902393	120929173	TRAF1	-5.0874625155926e-05	0.961757330802718	0.00272943416785904	ENSG00000056558
9	122874948	0.589699522097445	122844556	122905341	RC3H2	1.61971244002213e-06	0.997236240770206	0.47039478212751	ENSG00000056586
3	53856190	0.0710469140713312	53846580	53865800	IL17RB	4.4157588315477e-05	0.985321156277929	0.0156789860370255	ENSG00000056736
6	111581366	0.528868680468864	111556454	111606278	TRAF3IP2	5.75874786764491e-06	0.994088778711637	0.399270677231378	ENSG00000056972
3	98848815	0.759491883164798	98795941	98901689	DCBLD2	3.14997231595494e-06	0.997236240770206	0.681958758870315	ENSG00000057019
18	63658580	0.785546080118531	63655197	63661963	SERPINB3	7.1858346965198e-06	0.997236240770206	0.715697267211724	ENSG00000057149
1	179326197	0.273669568816287	179293714	179358680	SOAT1	2.60599791758155e-05	0.993169327074944	0.14285684382405	ENSG00000057252
12	32843792	0.710073605301311	32790745	32896840	PKP2	5.6052068799722e-06	0.997236240770206	0.618757410954514	ENSG00000057294
1	75855060	0.14975323378205	75796882	75913238	MSH4	-3.35311457006068e-05	0.990668956171464	0.0538502894431526	ENSG00000057468
13	113113234	0.537254219284693	113105788	113120681	F7	5.23757850054315e-06	0.994088778711637	0.408894833180148	ENSG00000057593
10	5803678	0.275417711462897	5765223	5842132	GDI2	2.21100424131508e-05	0.993169327074944	0.144315523772038	ENSG00000057608
12	94608843	0.82698150104449	94567124	94650562	TMCC3	4.96924286381539e-06	0.997236240770206	0.769850165189061	ENSG00000057704
1	23783318	0.691709218421069	23778405	23788232	PITHD1	3.66244528994136e-06	0.997236240770206	0.595570988047234	ENSG00000057757
2	42625758	0.598644977561854	42494569	42756947	MTA3	-1.7773969950556e-06	0.997236240770206	0.481095907562675	ENSG00000057935
3	182857370	0.858456122228912	182793500	182921239	ATP11B	-3.39259791552978e-06	0.998651248755806	0.811326521065914	ENSG00000058063
1	183215569	0.967094172089438	183186238	183244900	LAMC2	-1.01734623061628e-06	0.998825446756161	0.955964096681943	ENSG00000058085
7	90887162	0.815435500251696	90563735	91210590	CDK14	3.87321777605917e-06	0.997236240770206	0.754704790537836	ENSG00000058091
3	128061662	0.42966089077989	128051641	128071683	SEC61A1	-1.45055579949776e-05	0.994081493965132	0.290446759042914	ENSG00000058262
15	79025360	0.141012025428053	78959947	79090773	RASGRF1	6.67273363427775e-06	0.990668956171464	0.0487953196179446	ENSG00000058335
7	44275864	0.816176179272367	44217150	44334577	CAMK2B	4.97519592537381e-07	0.997236240770206	0.755675151188758	ENSG00000058404
16	22316239	0.290334010391474	22297375	22335103	POLR3E	8.76070158840467e-06	0.993169327074944	0.156963429749493	ENSG00000058600
1	203685321	0.433606638735513	203626561	203744081	ATP2B4	-1.25727607583096e-05	0.994081493965132	0.294581466798879	ENSG00000058668
1	203823084	0.876087674938784	203795654	203850514	ZC3H11A	-5.05213842842281e-07	0.998651248755806	0.834667186835313	ENSG00000058673
5	97172064	0.321851219171852	97160867	97183260	RIOK2	2.19657014320316e-06	0.993328214927006	0.184826499839811	ENSG00000058729
1	53870776	0.116270094692934	53851719	53889834	YIPF1	-3.13227751599746e-05	0.990668956171464	0.0355231828565542	ENSG00000058799
1	53802160	0.0324796119980796	53765460	53838860	NDC1	4.52322927519816e-06	0.961757330802718	0.00420429095657009	ENSG00000058804
3	186254719	0.320029549037754	186147201	186362237	DGKG	-1.41252181480695e-05	0.993328214927006	0.183175499179071	ENSG00000058866
16	2931572	0.284500218124397	2911937	2951208	FLYWCH1	3.64245927655038e-05	0.993169327074944	0.151974259305298	ENSG00000059122
16	1389432	0.358021450423378	1364114	1414751	UNKL	8.61796277207352e-06	0.993328214927006	0.218581568133744	ENSG00000059145
7	139898688	0.8516902438542	139777051	140020325	TBXAS1	-1.99781739187656e-06	0.998402090464532	0.802388949696216	ENSG00000059377
7	140043732	0.920041649722761	140023744	140063721	PARP12	1.38945559303535e-06	0.998692557600916	0.893114433778493	ENSG00000059378
10	95631318	0.803256973137865	95605929	95656706	ALDH18A1	-6.19581671323374e-06	0.997236240770206	0.738774800342062	ENSG00000059573
1	234435208	0.652966415262037	234391313	234479103	TARBP1	-3.72185701389681e-06	0.997236240770206	0.547261895990902	ENSG00000059588
4	151715764	0.197245468303751	151670504	151761023	GATB	1.42435792323677e-05	0.993169327074944	0.0843533979581249	ENSG00000059691
12	96339410	0.936641883744078	96278261	96400560	CDK17	-8.16734124644399e-07	0.998825446756161	0.915263180155301	ENSG00000059758
9	111642852	0.753211369160409	111631352	111654351	DNAJC25	-2.14276022077657e-06	0.997236240770206	0.673866392764183	ENSG00000059769
10	102412078	0.491762566196159	102402617	102421539	PSD	7.14739428157874e-06	0.994088778711637	0.357438142002976	ENSG00000059915
18	79718212	0.158029143339391	79679801	79756623	CTDP1	-2.94349030741146e-05	0.990668956171464	0.0588035054202427	ENSG00000060069
12	10711200	0.691216229491614	10699089	10723312	YBX3	6.21431857181071e-06	0.997236240770206	0.594950988681744	ENSG00000060138
12	10646628	0.252153856774114	10618939	10674318	STYK1	-1.37357740759955e-05	0.993169327074944	0.125323218779707	ENSG00000060140
10	68756694	0.165148730140329	68721012	68792377	CCAR1	2.29486864421922e-05	0.990668956171464	0.0631912963093362	ENSG00000060339
20	62809418	0.925412300491574	62804835	62814000	OGFR	-1.45784056179542e-06	0.998692557600916	0.900276532851148	ENSG00000060491
1	26792935	0.671484014789854	26787472	26798398	PIGV	-4.81749131210277e-06	0.997236240770206	0.570244539542531	ENSG00000060642
12	130457027	0.489326067420408	130396137	130517917	RIMBP2	-1.24400072601587e-05	0.994088778711637	0.354736165895801	ENSG00000060709
1	102992482	0.521331755859829	102876467	103108496	COL11A1	-9.84545388431653e-06	0.994088778711637	0.390672747289387	ENSG00000060718
11	32943247	0.819231732661312	32893178	32993316	QSER1	2.46125382539343e-06	0.997236240770206	0.759680012591878	ENSG00000060749
6	166373966	0.372727989979609	166364919	166383013	MPC1	-1.62300573614028e-05	0.993328214927006	0.232813844944096	ENSG00000060762
3	38120186	0.778041312286336	38103129	38137242	ACAA1	2.97204396993698e-06	0.997236240770206	0.705952344937173	ENSG00000060971
12	24879740	0.299920789113056	24810022	24949459	BCAT1	2.56871815882452e-05	0.993169327074944	0.165278486276664	ENSG00000060982
12	47807943	0.264412718348455	47782754	47833132	HDAC7	-1.7020319834397e-05	0.993169327074944	0.135217219777806	ENSG00000061273
8	20275064	0.983522612216953	20246165	20303963	LZTS1	4.71243410423482e-07	0.998906372066114	0.977945587152338	ENSG00000061337
5	123141694	0.17271798783537	123089121	123194266	PRDM6	-1.94097234367269e-05	0.993169327074944	0.0679814186665177	ENSG00000061455
5	138088128	0.325378904078866	138083892	138092365	WNT8A	-1.1460784594087e-05	0.993328214927006	0.188037412739824	ENSG00000061492
20	35618470	0.529101908484368	35615892	35621049	SPAG4	2.08425460436373e-06	0.994088778711637	0.399537532635569	ENSG00000061656
2	182973986	0.719323912775954	182909115	183038858	NCKAP1	1.22564381451569e-06	0.997236240770206	0.630501325079244	ENSG00000061676
12	27733534	0.530006410054804	27710773	27756295	MRPS35	-1.40491200671193e-06	0.994088778711637	0.400572895426399	ENSG00000061794
4	155783292	0.545953939565564	155758992	155807591	GUCY1B3	-8.58649166598613e-06	0.994088778711637	0.41894292356581	ENSG00000061918
3	195887654	0.951122415181925	195863364	195911945	TNK2	-4.15893098075232e-07	0.998825446756161	0.934607769260298	ENSG00000061938
12	62533648	0.228105320272842	62466817	62600479	MON2	-1.37227652604195e-05	0.993169327074944	0.106683403207568	ENSG00000061987
16	68679402	0.988888168763551	68636189	68722616	CDH3	-6.16978241878484e-08	0.99927218072234	0.985126742381408	ENSG00000062038
5	57219314	0.675633907614481	57173948	57264679	GPBP1	2.67565037395985e-06	0.997236240770206	0.575422502709469	ENSG00000062194
11	75780524	0.837792414808415	75759512	75801535	DGAT2	1.13914165700665e-06	0.997236240770206	0.784066605068348	ENSG00000062282
19	44346886	0.478110320910878	44326555	44367217	ZNF112	1.69247353584972e-05	0.994088778711637	0.342372808955308	ENSG00000062370
15	41508762	0.518895975521048	41503638	41513887	LTK	-2.39011180121939e-05	0.994088778711637	0.387904821600928	ENSG00000062524
7	43868226	0.327535620251929	43866558	43869893	MRPS24	-3.08027224870921e-06	0.993328214927006	0.190009329834516	ENSG00000062582
20	46399517	0.390267568123641	46366049	46432985	ELMO2	7.91014094062284e-06	0.993839407796838	0.250150688917796	ENSG00000062598
10	86478536	0.229438489732977	86435256	86521815	WAPL	-5.54232491220363e-06	0.993169327074944	0.107689183814483	ENSG00000062650
19	50401111	0.515683591648117	50384204	50418018	POLD1	3.18887949243016e-06	0.994088778711637	0.384262515895285	ENSG00000062822
17	28980670	0.376156077974134	28954901	29006440	SEZ6	1.0381383558705e-06	0.993328214927006	0.236171726834026	ENSG00000063015
12	53024184	0.53663448323341	53006158	53042209	EIF4B	8.06760008981539e-06	0.994088778711637	0.408181488728702	ENSG00000063046
19	49307432	0.471089784246572	49289638	49325225	SLC6A16	-7.60231685860521e-06	0.994088778711637	0.334697254468346	ENSG00000063127
19	48627081	0.884972947252368	48624133	48630029	SPHK2	-1.06284401381674e-06	0.998651248755806	0.846454562043539	ENSG00000063176
19	39395970	0.366591037857947	39391303	39400637	MED29	6.38630557119917e-06	0.993328214927006	0.226840404083395	ENSG00000063322
5	371234	0.230919691277201	304176	438291	AHRR	-2.21605125019721e-05	0.993169327074944	0.108810510525849	ENSG00000063438
22	19149430	0.955884151186598	19148576	19150283	GSC2	2.64317814532909e-07	0.998825446756161	0.940972967058153	ENSG00000063515
2	240451874	0.417916588619484	240435671	240468078	GPC1	1.65200814959727e-05	0.993839407796838	0.278243819852122	ENSG00000063660
14	77867018	0.450466488476949	77800083	77933954	ADCK1	-1.98805649489087e-05	0.994081493965132	0.312441124017297	ENSG00000063761
16	1811280	0.807802486194186	1795620	1826940	HAGH	5.85396063986158e-06	0.997236240770206	0.744714900893187	ENSG00000063854
4	2489038	0.0113941609199112	2462220	2515855	RNF4	-3.10954464727138e-05	0.822555339762275	0.00070659828107323	ENSG00000063978
2	201260577	0.334843141677082	201233443	201287711	CASP8	2.27238377479067e-05	0.993328214927006	0.196740181807322	ENSG00000064012
4	41529826	0.548167073762512	41359607	41700044	LIMCH1	1.39047167457147e-05	0.994088778711637	0.421509189482239	ENSG00000064042
12	26993814	0.963865721357352	26973195	27014434	TM7SF3	8.36740405098368e-07	0.998825446756161	0.95164588910561	ENSG00000064115
17	49992614	0.247611242381778	49990005	49995224	DLX3	-6.48672146097893e-07	0.993169327074944	0.121723003136641	ENSG00000064195
11	124685700	0.45614878690363	124673882	124697518	SPA17	-5.20519314933717e-06	0.994088778711637	0.318529135722953	ENSG00000064199
11	2310130	0.0505749970808379	2302061	2318200	TSPAN32	-5.47003342194703e-05	0.961757330802718	0.00887222959421614	ENSG00000064201
3	98776718	0.28700663664209	98732236	98821201	ST3GAL6	2.11569713456717e-05	0.993169327074944	0.154111165227444	ENSG00000064225
16	84416357	0.952985461982739	84368527	84464187	ATP2C2	-6.76459483257438e-07	0.998825446756161	0.937097966450127	ENSG00000064270
17	49508540	0.128047126136719	49502063	49515017	NGFR	1.14656032005175e-05	0.990668956171464	0.041644459161718	ENSG00000064300
11	126009566	0.571181893597942	125955796	126063335	CDON	1.8581804279951e-05	0.99665865761695	0.448432255193868	ENSG00000064309
8	119781819	0.157774266192753	119730775	119832863	TAF2	-2.44860127415136e-05	0.990668956171464	0.0586485769404438	ENSG00000064313
7	129004676	0.61950824855381	128954180	129055173	TNPO3	-1.11284536734111e-05	0.997236240770206	0.506275078496667	ENSG00000064419
19	19196742	0.637660922314657	19192590	19200893	RFXANK	-5.43829943986039e-06	0.997236240770206	0.528423212922543	ENSG00000064490
19	19128841	0.999625302909937	19119169	19138513	TMEM161A	1.8518841712311e-08	0.999960856219122	0.999498452712687	ENSG00000064545
19	19626299	0.135016220083497	19623668	19628930	LPAR2	-2.77076738318269e-05	0.990668956171464	0.0454358932028141	ENSG00000064547
20	45894382	0.550160695146123	45890144	45898620	CTSA	2.15144389706912e-07	0.994088778711637	0.423824389879708	ENSG00000064601
19	19012456	0.310982341489085	18990888	19034023	SUGP2	-3.63851151032035e-06	0.993169327074944	0.175048324740031	ENSG00000064607
5	128136727	0.831376952502882	128083766	128189688	SLC12A2	3.74440576097722e-06	0.997236240770206	0.775626229767864	ENSG00000064651
5	122936372	0.331300375580897	122843439	123029304	SNX24	-1.08133525971274e-05	0.993328214927006	0.193467495945825	ENSG00000064652
20	47041734	0.428858645991487	46894624	47188844	EYA2	1.83026068917419e-05	0.994081493965132	0.289608221530916	ENSG00000064655
19	1032824	0.684728853712478	1026581	1039068	CNN2	1.00839740291464e-05	0.997236240770206	0.586804476337617	ENSG00000064666
5	122387955	0.0166097384314667	122311691	122464219	SNCAIP	-3.62337983769471e-05	0.848417769700329	0.00134538409357672	ENSG00000064692
1	111761777	0.661501574512126	111755538	111768016	DDX20	-5.21919006498274e-06	0.997236240770206	0.557829856457842	ENSG00000064703
15	83041878	0.420086257019706	83016422	83067334	BTBD1	1.5404447315896e-05	0.993839407796838	0.280486387252802	ENSG00000064726
12	29242360	0.389038788279809	29149103	29335616	FAR2	1.42777502051799e-05	0.993839407796838	0.248923573504605	ENSG00000064763
20	54003686	0.330366923509224	53936777	54070594	BCAS1	9.05893636076041e-06	0.993328214927006	0.192608172633411	ENSG00000064787
3	87267996	0.523619598036809	87259404	87276587	POU1F1	-3.4253940402268e-06	0.994088778711637	0.393277366180328	ENSG00000064835
1	111222106	0.6234811428454	111200771	111243440	CHI3L2	1.23390842777144e-05	0.997236240770206	0.511103779766864	ENSG00000064886
2	189830857	0.960903554398177	189784085	189877629	PMS1	7.1755945425438e-07	0.998825446756161	0.947684399281058	ENSG00000064933
2	187395794	0.555176356907709	187343129	187448460	CALCRL	1.40661072475107e-05	0.994088778711637	0.429663536928769	ENSG00000064989
6	34882934	0.823031750079334	34877778	34888089	TAF11	-2.03577322981492e-06	0.997236240770206	0.764664599816553	ENSG00000064995
6	34990339	0.386007126055098	34889265	35091413	ANKS1A	1.41978033715845e-05	0.993839407796838	0.245904011262547	ENSG00000064999
19	2132726	0.511997027813226	2100988	2164465	AP3D1	-9.10024627647294e-06	0.994088778711637	0.380094046667458	ENSG00000065000
6	35277484	0.881021330663676	35258982	35295985	ZNF76	-2.2966029301353e-06	0.998651248755806	0.84121032281097	ENSG00000065029
6	34837576	0.875246989874104	34792015	34883138	UHRF1BP1	-4.23286589788465e-06	0.998651248755806	0.83355274788262	ENSG00000065060
1	109583466	0.965716740548687	109548611	109618321	GNAI3	-7.81520278081962e-07	0.998825446756161	0.95412164286018	ENSG00000065135
13	97988978	0.0291206342435468	97953658	98024297	IPO5	-1.83944756340395e-05	0.961757330802718	0.00349476391421658	ENSG00000065150
10	124408140	0.0691939080064557	124397303	124418976	OAT	2.84775894725484e-05	0.980956945059915	0.0150019773738254	ENSG00000065154
1	117947408	0.662014496325358	117929720	117965096	WDR3	6.09584715275806e-06	0.997236240770206	0.558466328499944	ENSG00000065183
1	88760238	0.668165174417986	88684222	88836255	PKN2	-3.63280350706105e-06	0.997236240770206	0.566110615594926	ENSG00000065243
19	991354	0.316049931608738	984271	998438	WDR18	-3.33276406678568e-05	0.993328214927006	0.179585655808694	ENSG00000065268
6	52537158	0.030278902791364	52497402	52576915	TRAM2	6.36730368743429e-05	0.961757330802718	0.00373347343620681	ENSG00000065308
17	9132771	0.627158969212855	9021542	9244000	NTN1	-1.04433030423019e-05	0.997236240770206	0.515583261381456	ENSG00000065320
10	13186329	0.635621025174321	13161554	13211104	MCM10	9.02740385446847e-06	0.997236240770206	0.525923586436374	ENSG00000065328
12	55940820	0.928860933404575	55927614	55954027	DGKA	1.15030862415802e-06	0.998825446756161	0.904877409696935	ENSG00000065357
12	56091681	0.710792222520532	56079857	56103505	ERBB3	-1.50518606603486e-06	0.997236240770206	0.619668229305111	ENSG00000065361
3	123980350	0.539726373413731	123968521	123992178	ROPN1	6.26766600321259e-06	0.994088778711637	0.411743648332238	ENSG00000065371
2	197139095	0.00607090066424739	196967017	197311173	ANKRD44	-2.76216547632667e-05	0.634297051975203	0.000239852631869263	ENSG00000065413
16	75637576	0.679019289207667	75627474	75647679	KARS	2.98025461286613e-06	0.997236240770206	0.579653784131595	ENSG00000065427
16	75610140	0.174502201899566	75596981	75623300	ADAT1	-3.85928223908483e-05	0.993169327074944	0.069128994838932	ENSG00000065457
3	123114583	0.357748146798936	123067062	123162104	PDIA5	1.57602380284952e-05	0.993328214927006	0.218319775091505	ENSG00000065485
6	37295371	0.16948042091767	37257772	37332970	TBC1D22B	8.33197394183523e-06	0.99106293254171	0.0659169659496432	ENSG00000065491
3	120599404	0.339011508508075	120596309	120602500	NDUFB4	2.66292292468274e-06	0.993328214927006	0.200613444105891	ENSG00000065518
2	186497760	0.502101495001648	186486156	186509363	ZC3H15	-7.53582866536314e-06	0.994088778711637	0.368966511196676	ENSG00000065548
17	12082327	0.299858027211378	12020824	12143830	MAP2K4	5.96763542188946e-06	0.993169327074944	0.165223585991599	ENSG00000065559
1	212389416	0.243305760765903	212363931	212414901	TMEM206	-2.87491934970205e-05	0.993169327074944	0.118344337128045	ENSG00000065600
6	83631286	0.768396303190657	83552880	83709691	SNAP91	5.96104988018374e-06	0.997236240770206	0.693459649475506	ENSG00000065609
10	103998217	0.197981043246981	103967201	104029233	SLK	1.66116218317061e-05	0.993169327074944	0.0848637790324875	ENSG00000065613
10	104058644	0.147920036036814	104031286	104086002	COL17A1	-1.30257410905644e-05	0.990668956171464	0.052774941067366	ENSG00000065618
10	104286909	0.608224522200892	104268873	104304945	GSTO2	1.13470669944224e-05	0.997236240770206	0.492619378553263	ENSG00000065621
10	12149679	0.178479022504506	12129637	12169721	SEC61A2	-3.28256111750845e-05	0.993169327074944	0.0717117933386602	ENSG00000065665
10	6503722	0.108107679423155	6427143	6580301	PRKCQ	-3.19367098763256e-05	0.990668956171464	0.0314991237954256	ENSG00000065675
2	238439496	0.217625311823807	238426742	238452250	ASB1	1.02593467340905e-05	0.993169327074944	0.0988932608479976	ENSG00000065802
10	14646727	0.70349708550972	14518557	14774897	FAM107B	-1.10059546142498e-05	0.997236240770206	0.610434040543952	ENSG00000065809
6	83320730	0.36085535966258	83210389	83431071	ME1	5.98082192964944e-06	0.993328214927006	0.221301980000854	ENSG00000065833
4	38015131	0.460065957630022	37891087	38139175	TBC1D1	-2.10425124325746e-05	0.994088778711637	0.322745735996635	ENSG00000065882
7	40023586	0.889071582481751	39950037	40097134	CDK13	8.09995473892984e-07	0.998651248755806	0.851897086941919	ENSG00000065883
12	8044103	0.114091172132355	8032703	8055503	FOXJ2	-2.97949080929219e-05	0.990668956171464	0.0344311380755063	ENSG00000065970
19	10443202	0.0103438747603383	10416773	10469631	PDE4A	-3.66616455126059e-05	0.777154329900169	0.000598761959085763	ENSG00000065989
1	212323700	0.790156854516591	212285537	212361863	PPP2R5A	6.3511672938019e-06	0.997236240770206	0.721694566049056	ENSG00000066027
2	79917046	0.698871877712716	79185231	80648861	CTNNA2	-3.10403558416683e-06	0.997236240770206	0.604593550958821	ENSG00000066032
19	7982119	0.857541974440126	7958579	8005659	ELAVL1	-1.38234966298778e-06	0.998651248755806	0.81011830530488	ENSG00000066044
1	43312050	0.165316284027224	43300993	43323108	TIE1	2.16873702225603e-05	0.990668956171464	0.06329594567764	ENSG00000066056
12	50626887	0.790051340924063	50505107	50748667	DIP2B	4.87336347644819e-06	0.997236240770206	0.721557237756036	ENSG00000066084
12	50092842	0.755307024325007	50084972	50100712	SMARCD1	-2.64926584577933e-06	0.997236240770206	0.676564791029562	ENSG00000066117
1	43677836	0.0876415983137494	43650158	43705515	KDM4A	-7.47431360221014e-06	0.990668956171464	0.0222431697133259	ENSG00000066135
1	40731835	0.564521995663098	40692067	40771603	NFYC	6.6386851068414e-06	0.994959362174463	0.440597886268118	ENSG00000066136
1	42443222	0.167445800704029	42430329	42456116	ZMYND12	3.57731182489665e-05	0.99106293254171	0.0646314764604894	ENSG00000066185
5	499608	0.366050224729539	474883	524332	SLC9A3	1.45079455895028e-05	0.993328214927006	0.22631634675201	ENSG00000066230
2	232945990	0.663896245147242	232878709	233013272	NGEF	-1.26639797020938e-05	0.997236240770206	0.560802676648542	ENSG00000066248
1	197115411	0.92907203130067	197084128	197146694	ASPM	-6.99035488128773e-07	0.998825446756161	0.905159085347885	ENSG00000066279
1	160560306	0.976037131636866	160541095	160579516	CD84	-1.53092785111257e-07	0.998825446756161	0.967928543340617	ENSG00000066294
1	43365736	0.300596575900715	43363397	43368074	ELOVL1	2.388390565888e-06	0.993169327074944	0.165870007417161	ENSG00000066322
11	47366718	0.369470641613101	47354860	47378576	SPI1	6.48711106637328e-06	0.993328214927006	0.229637206843831	ENSG00000066336
6	30063275	0.166661045445044	30061641	30064909	ZNRD1	-1.40801060439172e-05	0.99106293254171	0.0641381319627927	ENSG00000066379
11	30485682	0.942730030658907	30384493	30586872	MPPED2	1.14452572657881e-06	0.998825446756161	0.923393949386184	ENSG00000066382
3	138016195	0.826572751319612	137998735	138033655	CLDN18	3.60748103499405e-06	0.997236240770206	0.769313311205036	ENSG00000066405
3	101660551	0.903834552331747	101648889	101672213	ZBTB11	-3.92351999658963e-07	0.998651248755806	0.871525652282415	ENSG00000066422
14	92072636	0.924191330328086	92038652	92106621	ATXN3	1.62144041103995e-06	0.998692557600916	0.898647968076618	ENSG00000066427
14	92817097	0.879906399965244	92794231	92839963	GOLGA5	9.76460955784247e-07	0.998651248755806	0.83973124275066	ENSG00000066455
10	121538396	0.328339689302987	121478334	121598458	FGFR2	-1.61982522297669e-05	0.993328214927006	0.190746214243879	ENSG00000066468
1	70175212	0.915727516358657	70144805	70205620	LRRC40	8.65483598590145e-07	0.998692557600916	0.887364042589818	ENSG00000066557
5	129104390	0.110252345631503	129094751	129114028	ISOC1	3.76167657464296e-05	0.990668956171464	0.0325386857089527	ENSG00000066583
14	99839876	0.431496863017012	99737693	99942060	EML1	1.02736073559332e-05	0.994081493965132	0.292368497354973	ENSG00000066629
6	126012853	0.38049764623568	125986430	126039276	TRMT11	-1.12533325964722e-05	0.993714345702377	0.240445875303471	ENSG00000066651
16	20722450	0.0941841186166643	20702816	20742084	THUMPD1	-3.23558335453841e-05	0.990668956171464	0.0250680350184111	ENSG00000066654
9	100439434	0.363869805935803	100427156	100451711	MSANTD3	-8.22489952131355e-06	0.993328214927006	0.224207366104163	ENSG00000066697
14	104159808	0.890999954064891	104138723	104180894	KIF26A	3.9682276426925e-07	0.998651248755806	0.854458832522123	ENSG00000066735
8	67258594	0.173763367571061	67173511	67343677	ARFGEF1	-1.1304280888959e-06	0.993169327074944	0.0686529429415717	ENSG00000066777
8	134595418	0.271106489536131	134477788	134713049	ZFAT	-2.86247566993754e-05	0.993169327074944	0.140727273701527	ENSG00000066827
8	65707998	0.451514994509697	65644734	65771261	MTFR1	-1.78048415154255e-05	0.994081493965132	0.313561923548549	ENSG00000066855
18	57567528	0.662608169900906	57548283	57586772	FECH	5.3304820891414e-06	0.997236240770206	0.559203197938591	ENSG00000066926
15	71970516	0.324477415256943	71822456	72118577	MYO9A	3.43412482300943e-06	0.993328214927006	0.187215157654552	ENSG00000066933
10	3102022	0.157109741489633	3066333	3137712	PFKP	4.09084028794147e-05	0.990668956171464	0.0582453477875474	ENSG00000067057
10	1044539	0.699594773568435	1039908	1049170	IDI1	3.10761041326221e-06	0.997236240770206	0.60550565766831	ENSG00000067064
2	230480016	0.928763783241904	230415942	230544090	SP100	-1.1703406248421e-06	0.998825446756161	0.904747780454225	ENSG00000067066
5	55480456	0.950022915349206	55425863	55535050	PLPP1	-8.61789684844539e-07	0.998825446756161	0.93313828091526	ENSG00000067113
15	73178458	0.301250189460251	73051710	73305206	NEO1	2.34898164374027e-05	0.993169327074944	0.166442788016328	ENSG00000067141
8	70590914	0.381257549129107	70573442	70608387	TRAM1	-7.64768278602873e-06	0.993839407796838	0.241196430831562	ENSG00000067167
17	39185633	0.418338781090529	39173563	39197703	CACNB1	7.78822409582758e-06	0.993839407796838	0.278679773584697	ENSG00000067191
1	92650550	0.825344834836606	92508696	92792404	EVI5	-4.35158709654397e-06	0.997236240770206	0.76770085374877	ENSG00000067208
15	73986772	0.190341597877416	73978923	73994622	STOML1	-2.26957394535447e-05	0.993169327074944	0.0796171608355998	ENSG00000067221
15	72215426	0.100656216787724	72199029	72231822	PKM	-1.28543024361497e-05	0.990668956171464	0.0279878764640272	ENSG00000067225
5	55281984	0.300202585187565	55256245	55307722	DHX29	1.04917270209246e-05	0.993169327074944	0.165525059041762	ENSG00000067248
1	93873100	0.289521726947733	93866283	93879918	DNTTIP2	1.4557182212493e-05	0.993169327074944	0.156265513263404	ENSG00000067334
16	8635668	0.437273945667527	8621683	8649654	METTL22	-1.28104776266516e-05	0.994081493965132	0.298439878067456	ENSG00000067365
15	43456894	0.309412298587565	43403061	43510728	TP53BP1	-8.52999048773332e-06	0.993169327074944	0.173650347065476	ENSG00000067369
1	218311635	0.982121125667792	218285287	218337983	RRP15	5.79051407840327e-07	0.998906372066114	0.976069984796452	ENSG00000067533
3	49385674	0.689785125329607	49359145	49412202	RHOA	-4.83036982638261e-06	0.997236240770206	0.59315192339589	ENSG00000067560
17	43514164	0.291345959484674	43483865	43544463	DHX8	1.74635408070726e-05	0.993169327074944	0.157834355691265	ENSG00000067596
12	79158000	0.0282997674450008	78863993	79452008	SYT1	-2.81070336300249e-05	0.961757330802718	0.00332944966193511	ENSG00000067715
12	77768824	0.549404807150169	77324641	78213008	NAV3	-7.25389674864403e-06	0.994088778711637	0.422946187904351	ENSG00000067798
16	4799959	0.18860810300033	4796968	4802950	ROGDI	2.5475691154794e-05	0.993169327074944	0.0784434240730735	ENSG00000067836
16	67065087	0.949265639254293	67029116	67101058	CBFB	-8.31118060505793e-07	0.998825446756161	0.932126235133802	ENSG00000067955
3	50320348	0.795713716820427	50317790	50322906	HYAL2	-1.43469561567139e-06	0.997236240770206	0.728932497371052	ENSG00000068001
2	239224590	0.736263141292643	239048168	239401011	HDAC4	2.98909166141753e-06	0.997236240770206	0.652113122039841	ENSG00000068024
3	50335359	0.000598099197268419	50329782	50340936	RASSF1	-4.05500825442748e-05	0.166175880969057	4.33772835876888e-06	ENSG00000068028
17	43010590	0.899046917543648	43006725	43014456	IFI35	1.18678191920361e-06	0.998651248755806	0.865156003665031	ENSG00000068079
17	60061062	0.764795050727899	60043194	60078931	HEATR6	-5.67578549358312e-06	0.997236240770206	0.688804455624814	ENSG00000068097
17	42672454	0.588968431615303	42667914	42676994	PLEKHH3	8.03062372816643e-06	0.997236240770206	0.469522796035392	ENSG00000068137
15	99640556	0.655495120099744	99565417	99715696	MEF2A	3.37773443324669e-06	0.997236240770206	0.550388280209537	ENSG00000068305
10	132660499	0.740598200454683	132537820	132783178	INPP5A	8.12786007300928e-06	0.997236240770206	0.657665204557006	ENSG00000068383
2	86276038	0.984451451620454	86213993	86338083	REEP1	4.51696208835886e-07	0.998906372066114	0.979188678196628	ENSG00000068615
2	86063186	0.922970243127245	86020216	86106155	POLR1A	-2.19799504952185e-06	0.998692557600916	0.897019435803855	ENSG00000068654
2	20042339	0.807608581487457	20032650	20052028	LAPTM4A	7.61012885507143e-06	0.997236240770206	0.744461366876766	ENSG00000068697
2	46996147	0.348813896035641	46916157	47076137	TTC7A	-2.02182930773082e-05	0.993328214927006	0.209817059795842	ENSG00000068724
3	48714178	0.652304593021111	48688003	48740353	IP6K2	-6.43750682302014e-06	0.997236240770206	0.546444289470412	ENSG00000068745
2	48772718	0.390603492486734	48768954	48776481	STON1-GTF2A1L	2.50400360008791e-05	0.993839407796838	0.250486482338884	ENSG00000068781
2	45500422	0.180826210456923	45388680	45612165	SRBD1	-3.00065467679989e-05	0.993169327074944	0.0732522477468587	ENSG00000068784
5	62346272	0.313532431019745	62306162	62386383	KIF2A	-1.8546025186941e-05	0.993169327074944	0.177326803429747	ENSG00000068796
2	53917452	0.265675611621196	53864067	53970837	PSME4	-2.4198186042906e-05	0.993169327074944	0.136251037775519	ENSG00000068878
3	160328130	0.326368412056259	160256986	160399273	IFT80	1.19268356967795e-05	0.993328214927006	0.188941302258086	ENSG00000068885
19	38889208	0.0131974728973495	38878555	38899862	SIRT2	-3.69856177957745e-05	0.822555339762275	0.000908485869970815	ENSG00000068903
2	53802932	0.0759280026754459	53787044	53818819	ERLEC1	-1.69708327881682e-05	0.990317222914068	0.01751732857619	ENSG00000068912
11	64926012	0.656014849425378	64917553	64934470	PPP2R5B	1.13109599810902e-06	0.997236240770206	0.551031331941888	ENSG00000068971
11	64753343	0.522403264881815	64746389	64760297	PYGM	2.5563844588118e-06	0.994088778711637	0.391892040787209	ENSG00000068976
5	135031128	0.218191523769165	135027735	135034520	PITX1	3.36548458461104e-05	0.993169327074944	0.0993088171966945	ENSG00000069011
5	66882978	0.656474296886851	66596361	67169595	MAST4	-7.60514469079953e-06	0.997236240770206	0.551599933868662	ENSG00000069020
6	46903728	0.413561805479747	46852512	46954943	ADGRF5	-8.76052772156378e-06	0.993839407796838	0.273759113926017	ENSG00000069122
17	73489236	0.203746478603647	73334384	73644089	SDK2	-2.90226193229144e-05	0.993169327074944	0.0889020337525295	ENSG00000069188
8	24483950	0.1569751681348	24440930	24526970	ADAM7	-2.49158812244816e-05	0.990668956171464	0.0581638139622294	ENSG00000069206
1	229474300	0.59425578621554	229440260	229508341	NUP133	5.54724680732513e-06	0.997236240770206	0.475837988828915	ENSG00000069248
1	205731548	0.125268164603281	205712819	205750276	NUCKS1	-1.61371761669475e-05	0.990668956171464	0.0401672660187681	ENSG00000069275
1	6046330	0.52926846056517	5991466	6101193	KCNAB2	-5.70028039029435e-06	0.994088778711637	0.399728127607867	ENSG00000069424
12	21869965	0.236852981947183	21797401	21942529	ABCC9	2.46325152293993e-05	0.993169327074944	0.113342715027802	ENSG00000069431
11	68687477	0.597811531695421	68683779	68691175	GAL	8.6434426201592e-06	0.997236240770206	0.480096430991753	ENSG00000069482
12	9682262	0.80101872525116	9664969	9699555	CLEC2D	7.43644417933308e-06	0.997236240770206	0.735852364278505	ENSG00000069493
15	60858802	0.822648006431531	60488284	61229319	RORA	-2.74365551217579e-06	0.997236240770206	0.764161035426834	ENSG00000069667
11	639000	0.355037202926449	637293	640706	DRD4	-1.52799466776258e-05	0.993328214927006	0.215728413186626	ENSG00000069696
1	91793339	0.176855532948498	91680343	91906335	TGFBR3	-1.39011348761521e-05	0.993169327074944	0.0706532501503918	ENSG00000069702
16	14683607	0.813176984412873	14672545	14694669	PLA2G10	-1.16601881224952e-06	0.997236240770206	0.751746976825791	ENSG00000069764
1	6418544	0.502039468359511	6412418	6424670	HES2	-6.85073641513242e-06	0.994088778711637	0.36889704828821	ENSG00000069812
3	141901319	0.881331877790879	141876124	141926514	ATP1B3	-2.48036419495248e-06	0.998651248755806	0.841622342453173	ENSG00000069849
15	55910334	0.472306288441299	55826922	55993746	NEDD4	-9.19359459400468e-06	0.994088778711637	0.336023716103504	ENSG00000069869
15	55337070	0.981838287756615	55319162	55354978	PIGB	6.08421375187901e-07	0.998906372066114	0.975691471193344	ENSG00000069943
15	52009739	0.361884891769928	51952106	52067372	MAPK6	5.27352491311806e-06	0.993328214927006	0.222292916284115	ENSG00000069956
15	52153237	0.913667172689942	52115105	52191369	GNB5	1.72765358001531e-06	0.998692557600916	0.884618686654916	ENSG00000069966
15	55258563	0.557367846993994	55202966	55314160	RAB27A	7.5753515630262e-06	0.994088778711637	0.432221265412806	ENSG00000069974
22	17151390	0.209546705413606	17137511	17165268	HDHD5	-2.80088455189212e-05	0.993169327074944	0.09303165072657	ENSG00000069998
22	19464660	0.507926425478593	19450106	19479215	UFD1L	-1.64130255604957e-05	0.994088778711637	0.375505722351869	ENSG00000070010
12	12191518	0.803656398589966	12116025	12267012	LRP6	3.00795105561893e-06	0.997236240770206	0.739296498266687	ENSG00000070018
12	14654608	0.543461663169257	14612632	14696585	GUCY2C	-8.30058921333129e-06	0.994088778711637	0.416057860756399	ENSG00000070019
11	594354	0.96475806118156	576486	612222	PHRF1	-7.95098930240721e-07	0.998825446756161	0.95283937604445	ENSG00000070047
9	108900816	0.398479604023285	108867517	108934116	IKBKAP	-2.16006312406594e-05	0.993839407796838	0.258399098673745	ENSG00000070061
11	17279064	0.449903461040924	17208153	17349974	NUCB2	1.26483886814087e-05	0.994081493965132	0.311839758665242	ENSG00000070081
3	150007816	0.302690379325988	149964904	150050728	PFN2	-3.0767537763006e-05	0.993169327074944	0.167707180633417	ENSG00000070087
9	109436890	0.671499164515413	109375466	109498313	PTPN3	7.24476885708754e-06	0.997236240770206	0.570263424480958	ENSG00000070159
14	64816047	0.956842705935743	64752211	64879883	SPTB	9.31385885337834e-07	0.998825446756161	0.942254511785834	ENSG00000070182
4	99843494	0.426416039664414	99816833	99870154	DAPP1	7.19606595220816e-06	0.994081493965132	0.287059564803291	ENSG00000070190
5	44346625	0.843103142481426	44303544	44389706	FGF10	1.54526819349638e-06	0.997663062013114	0.791062081206225	ENSG00000070193
9	105341896	0.351816208406212	105244622	105439171	SLC44A1	7.71755546164824e-06	0.993328214927006	0.212662333207374	ENSG00000070214
14	56569480	0.666002695601523	56488354	56650606	TMEM260	-3.47216806939891e-06	0.997236240770206	0.563420482400012	ENSG00000070269
17	2184388	0.766891974492883	2065073	2303703	SMG6	-2.08841481935502e-06	0.997236240770206	0.691514437168828	ENSG00000070366
14	57234708	0.168140145812878	57200507	57268908	EXOC5	-6.49359168545952e-06	0.99106293254171	0.0650691319881627	ENSG00000070367
22	19235594	0.566570370226032	19179473	19291716	CLTCL1	1.38256440098235e-05	0.995775418681462	0.443003779601749	ENSG00000070371
22	19079368	0.429900489193193	19036282	19122454	DGCR2	1.88585683285894e-05	0.994081493965132	0.290697336411983	ENSG00000070413
17	2392589	0.899961195435136	2384060	2401118	MNT	-4.48612482066974e-07	0.998651248755806	0.866372100034405	ENSG00000070444
3	126456760	0.673388151602164	126437601	126475919	ZXDC	1.04039778838694e-05	0.997236240770206	0.57261917730291	ENSG00000070476
17	76719816	0.955182436064126	76712832	76726799	JMJD6	1.17146601177537e-06	0.998825446756161	0.940034848126592	ENSG00000070495
17	76634300	0.797349019744013	76624761	76643838	ST6GALNAC1	-5.16405446091513e-06	0.997236240770206	0.731064564001907	ENSG00000070526
17	68441722	0.464871080216901	68425930	68457513	WIPI1	-1.08467695252991e-05	0.994088778711637	0.327939911076746	ENSG00000070540
9	37698952	0.182274224697985	37651000	37746904	FRMPD1	2.57171823556105e-05	0.993169327074944	0.0742084671114559	ENSG00000070601
9	35743116	0.367225988093774	35737005	35749228	GBA2	-1.06808062174931e-05	0.993328214927006	0.227456169153713	ENSG00000070610
5	150522014	0.0773231259798159	150485818	150558211	NDST1	2.59797138741222e-05	0.990317222914068	0.0180571911042464	ENSG00000070614
8	42162310	0.311776943188194	42152946	42171673	AP3M2	-2.99376815315476e-05	0.993169327074944	0.175757251653261	ENSG00000070718
16	57926728	0.0422812076981545	57882340	57971116	CNGB1	8.13485613129758e-06	0.961757330802718	0.00656321284904657	ENSG00000070729
17	76579796	0.391773668651326	76572637	76586956	ST6GALNAC2	-1.83115112995487e-05	0.993839407796838	0.251657286602025	ENSG00000070731
8	100704312	0.637477939772111	100685816	100722809	PABPC1	3.12181125987859e-06	0.997236240770206	0.528198882802946	ENSG00000070756
1	45417571	0.0404764836848787	45343976	45491166	TESK2	3.85667848278195e-05	0.961757330802718	0.00609784227145708	ENSG00000070759
16	58121519	0.29641304382335	58113588	58129450	CFAP20	4.10481985888747e-06	0.993169327074944	0.162219456279403	ENSG00000070761
16	58177914	0.573883813507056	58157907	58197920	CSNK2A2	-4.12719366547917e-06	0.996969962553752	0.451620529793347	ENSG00000070770
14	88510256	0.924482252636124	88465778	88554733	PTPN21	1.40001702908608e-06	0.998692557600916	0.899035991536544	ENSG00000070778
1	44918622	0.0762922820974453	44850522	44986722	EIF2B3	-6.64729425415394e-06	0.990317222914068	0.0176576791854887	ENSG00000070785
5	150254891	0.933148372721064	150219491	150290291	CAMK2A	-7.84431753801142e-07	0.998825446756161	0.910599312018068	ENSG00000070808
7	24889086	0.720910357727055	24796539	24981634	OSBPL3	6.84648548579843e-06	0.997236240770206	0.632519627171213	ENSG00000070882
1	22583579	0.331407852697089	22563564	22603594	EPHA8	1.22947687021818e-05	0.993328214927006	0.193566517607202	ENSG00000070886
16	56890528	0.441514356711852	56865207	56915850	SLC12A3	4.81977677239112e-06	0.994081493965132	0.302919669279371	ENSG00000070915
3	8869588	0.864947042140691	8775402	8963773	RAD18	-1.35958531142337e-06	0.998651248755806	0.819911110064916	ENSG00000070950
2	105819586	0.714877628018385	105744897	105894274	NCK2	-5.54149812662947e-06	0.997236240770206	0.624851197960371	ENSG00000071051
2	101795770	0.82572986145789	101696850	101894689	MAP4K4	3.80524694664135e-06	0.997236240770206	0.768206409741258	ENSG00000071054
2	98675116	0.91020152013964	98619106	98731126	MGAT4A	-5.35610439454317e-07	0.998692557600916	0.880002180128131	ENSG00000071073
2	101013138	0.996283407375189	101002245	101024032	RPL31	-2.72808005692644e-08	0.999744508905335	0.995025203781908	ENSG00000071082
4	10095644	0.195648545761233	10074339	10116949	WDR1	-1.69297245384406e-05	0.993169327074944	0.0832491638726184	ENSG00000071127
7	17865631	0.0630520585225909	17790761	17940501	SNX13	-2.61514282661684e-05	0.968559861576158	0.0128423335357976	ENSG00000071189
11	60500104	0.522800108036936	60492778	60507430	MS4A12	-8.89976579355711e-06	0.994088778711637	0.392343875717782	ENSG00000071203
4	147902422	0.839558149329044	147732063	148072780	ARHGAP10	-4.4731131864592e-06	0.997236240770206	0.786391650317304	ENSG00000071205
6	166657908	0.698743940488342	166409364	166906451	RPS6KA2	-5.89233238582586e-06	0.997236240770206	0.604432155811635	ENSG00000071242
7	120963982	0.367364368854336	120950749	120977216	ING3	4.61035671990426e-06	0.993328214927006	0.227590438477348	ENSG00000071243
14	76772602	0.463227456047834	76762189	76783015	VASH1	-2.20933979027956e-05	0.994088778711637	0.326160528354639	ENSG00000071246
3	8538190	0.154055041125636	8501707	8574673	LMCD1	-2.06107021333538e-05	0.990668956171464	0.0564049612636842	ENSG00000071282
7	73694358	0.169629167974833	73683568	73705149	WBSCR22	-2.2338562921311e-05	0.99106293254171	0.066011306963318	ENSG00000071462
14	81502705	0.287284022318937	81471549	81533861	SEL1L	2.35383156029181e-05	0.993169327074944	0.154348272466052	ENSG00000071537
5	906091	0.180065571364239	892825	919357	TRIP13	6.07116970978559e-06	0.993169327074944	0.0727517453612826	ENSG00000071539
3	149058340	0.954239535367634	149030127	149086554	HLTF	-7.45615858394088e-07	0.998825446756161	0.938774347578556	ENSG00000071794
2	170416658	0.602489040674489	170178145	170655171	MYO3B	1.08270482027478e-05	0.997236240770206	0.485712196394654	ENSG00000071909
2	171540190	0.782757015879996	171522247	171558133	CYBRD1	-7.06912947422149e-06	0.997236240770206	0.712073239377483	ENSG00000071967
18	66552610	0.631779126465131	66501083	66604138	CDH19	-9.68052502591772e-06	0.997236240770206	0.521223135522664	ENSG00000071991
6	170579994	0.44951780561514	170575295	170584692	PDCD2	-2.06156893334615e-05	0.994081493965132	0.311428037812017	ENSG00000071994
12	84886552	0.526858726211874	84859488	84913615	SLC6A15	7.44026012866067e-06	0.994088778711637	0.396972890890881	ENSG00000072041
14	67686308	0.299254971837089	67676801	67695814	RDH11	1.62726255875023e-05	0.993169327074944	0.164696379242766	ENSG00000072042
19	14104886	0.351371839099015	14091688	14118084	PRKACA	-1.57290947350772e-05	0.993328214927006	0.212240435694922	ENSG00000072062
14	68926792	0.245614669134509	68874143	68979440	ACTN1	1.71858812537139e-05	0.993169327074944	0.120152129045584	ENSG00000072110
14	67781554	0.608852482360858	67746520	67816589	ZFYVE26	-5.77465770087997e-06	0.997236240770206	0.49337702963104	ENSG00000072121
17	19276165	0.0354352557849445	19215615	19336715	EPN2	-4.20247187016611e-05	0.961757330802718	0.0048713752724503	ENSG00000072134
2	130365708	0.896652935428314	130356007	130375409	PTPN18	-2.60915548564005e-06	0.998651248755806	0.861972399523757	ENSG00000072135
2	127660084	0.0466319589115399	127638381	127681786	LIMS2	2.71473213445941e-05	0.961757330802718	0.00774019286231535	ENSG00000072163
2	219526551	0.492053868286227	219514330	219538772	ASIC4	1.69254923897744e-05	0.994088778711637	0.357761565727092	ENSG00000072182
2	219466566	0.478349892747925	219434846	219498287	SPEG	-8.07401258836755e-06	0.994088778711637	0.342635601223607	ENSG00000072195
4	53580353	0.960795839403079	53459301	53701405	LNX1	-7.7414292632243e-07	0.998825446756161	0.947540355833681	ENSG00000072201
3	196054686	0.731280756455899	196027183	196082189	TFRC	3.06828457114898e-06	0.997236240770206	0.645742499612189	ENSG00000072274
17	17824228	0.309919065947656	17811454	17837002	SREBF1	-1.67561301426219e-05	0.993169327074944	0.174101172092729	ENSG00000072310
5	132919506	0.333440793852867	132875379	132963634	AFF4	-1.40564801533952e-05	0.993328214927006	0.195442614434611	ENSG00000072364
10	58352864	0.561253542865281	58334975	58370753	UBE2D1	6.84635454497918e-06	0.994088778711637	0.436765855253109	ENSG00000072401
14	67288464	0.0921678114850212	67241109	67335819	MPP5	-2.74015122051664e-06	0.990668956171464	0.0241836827049713	ENSG00000072415
11	63874974	0.919272805877249	63838928	63911019	MARK2	2.42050367062122e-07	0.998692557600916	0.892089441286521	ENSG00000072518
5	163476074	0.417911707447299	163460203	163491945	HMMR	4.06345068028187e-06	0.993839407796838	0.278238780779595	ENSG00000072571
12	132870772	0.558284501434262	132832357	132909186	CHFR	-1.1297238848597e-05	0.994088778711637	0.433292261721346	ENSG00000072609
12	72379012	0.069404984384996	72087266	72670757	TRHDE	-2.4876429820648e-05	0.980956945059915	0.0150785081575141	ENSG00000072657
5	132243576	9.3577575484862e-05	132191838	132295315	P4HA2	0.000102656976648336	0.0464278456655608	1.70213692148424e-07	ENSG00000072682
16	68153018	0.729894775287175	68084751	68221284	NFATC3	4.96123121241546e-06	0.997236240770206	0.643972371846917	ENSG00000072736
3	3138074	0.804437682904448	3126916	3149233	TRNT1	4.05528708107174e-06	0.997236240770206	0.740317103207864	ENSG00000072756
17	7221494	0.95873774225443	7217716	7225273	ACADVL	1.40090421768519e-07	0.998825446756161	0.944788283376437	ENSG00000072778
5	172115230	0.866678230907151	172042073	172188386	STK10	3.18015754740279e-06	0.998651248755806	0.822202331650437	ENSG00000072786
5	171934211	0.485993456560114	171861549	172006873	FBXW11	-6.02608483990588e-06	0.994088778711637	0.351049723605293	ENSG00000072803
17	7344004	0.969371585477087	7336529	7351478	ACAP1	-7.69025661123916e-07	0.998825446756161	0.959010593117498	ENSG00000072818
4	5820571	0.88827236768947	5748084	5893058	CRMP1	1.41474459673664e-06	0.998651248755806	0.850835571536654	ENSG00000072832
4	5762751	0.652556511818174	5711197	5814305	EVC	-8.86151465166397e-06	0.997236240770206	0.546755475123549	ENSG00000072840
17	5479031	0.0488718773764407	5471251	5486811	DERL2	-4.77137426752522e-06	0.961757330802718	0.00837578215792405	ENSG00000072849
16	15684810	0.720120568555249	15643267	15726353	NDE1	8.00193515902117e-06	0.997236240770206	0.631514692308393	ENSG00000072864
11	10633540	0.985274154553759	10573091	10693988	MRVI1	4.16616458929103e-07	0.998906372066114	0.980289742607543	ENSG00000072952
19	16675578	0.260534008618924	16661127	16690029	TMEM38A	-2.14720797670136e-05	0.993169327074944	0.132058932500913	ENSG00000072954
19	43561756	0.61292612724755	43543040	43580473	XRCC1	1.44118218638746e-05	0.997236240770206	0.498298659133641	ENSG00000073050
12	124829762	0.788802178637077	124776856	124882668	SCARB1	-6.87679360269362e-06	0.997236240770206	0.719931727169247	ENSG00000073060
3	127610344	0.301611067502505	127598252	127622436	MCM2	-4.25303693827918e-06	0.993169327074944	0.166759316945446	ENSG00000073111
22	50125784	0.247898154445366	50089879	50161690	MOV10L1	-3.03744724092773e-05	0.993169327074944	0.121949320332326	ENSG00000073146
22	50175512	0.542405498721476	50170731	50180294	PANX2	-7.62379978210918e-06	0.994088778711637	0.414836812659513	ENSG00000073150
22	50209298	0.199744467855677	50200979	50217616	SELENOO	-8.75410213076777e-06	0.993169327074944	0.0860918093960611	ENSG00000073169
3	189764353	0.316692431372787	189631427	189897279	TP63	-2.927419733592e-06	0.993328214927006	0.180163648438599	ENSG00000073282
4	112364058	0.654617622289039	112285509	112442606	ALPK1	7.151035331891e-06	0.997236240770206	0.549302938975189	ENSG00000073331
17	75550144	0.782680574463324	75525080	75575208	LLGL2	4.88002499284213e-06	0.997236240770206	0.711973953905913	ENSG00000073350
15	85059792	0.204663228523015	84980440	85139145	PDE8A	-7.66309518310926e-06	0.993169327074944	0.0895502953327437	ENSG00000073417
17	35135534	0.0883803086811066	35128753	35142315	NLE1	3.64471334496559e-05	0.990668956171464	0.0225556129025538	ENSG00000073536
5	237470	0.412069242971913	218241	256700	SDHA	-1.36812392199376e-05	0.993839407796838	0.272227090334451	ENSG00000073578
17	40636630	0.385883594270046	40624962	40648299	SMARCE1	1.71250987898772e-05	0.993839407796838	0.245781214592953	ENSG00000073584
17	35124498	0.59078394653757	35121579	35127417	FNDC8	4.55145781145349e-06	0.997236240770206	0.471688923121854	ENSG00000073598
17	39911622	0.373649544854925	39904595	39918650	GSDMB	2.03193307799462e-05	0.993328214927006	0.233715046623993	ENSG00000073605
12	334700	0.257216707651894	280129	389272	KDM5A	1.96027637781624e-05	0.993169327074944	0.129378119120454	ENSG00000073614
17	44770438	0.193974547379396	44759031	44781846	ADAM11	2.30507104309909e-05	0.993169327074944	0.0820972360832172	ENSG00000073670
3	136056782	0.777648810570145	135965673	136147891	PPP2R3A	4.59583760508018e-06	0.997236240770206	0.705443260959435	ENSG00000073711
2	168977130	0.205130509178845	168922938	169031322	ABCB11	-6.37568768263905e-06	0.993169327074944	0.0898813680054449	ENSG00000073734
2	169080478	0.4559497052909	169064789	169096167	DHRS9	-4.01917053157146e-06	0.994088778711637	0.31831526462322	ENSG00000073737
1	157864585	0.865305188280682	157830914	157898256	CD5L	1.63528843340455e-06	0.998651248755806	0.820385059668357	ENSG00000073754
3	185734398	0.897259208859769	185643739	185825056	IGF2BP2	-8.93839840163921e-07	0.998651248755806	0.862778551156757	ENSG00000073792
3	185386019	0.495014774358827	185282941	185489097	MAP3K13	1.25108372778963e-05	0.994088778711637	0.36105357284418	ENSG00000073803
17	47739682	0.539822609266411	47733244	47746119	TBX21	2.35508966447508e-06	0.994088778711637	0.411854651716862	ENSG00000073861
13	32165211	0.952895446317182	32031300	32299122	FRY	-8.19171931608683e-07	0.998825446756161	0.936977642814198	ENSG00000073910
11	86013783	0.650766807358933	85957684	86069882	PICALM	-7.40976558446235e-06	0.997236240770206	0.544545563896542	ENSG00000073921
17	46674066	0.617079466848837	46590669	46757464	NSF	3.76425390267042e-06	0.997236240770206	0.503328361587558	ENSG00000073969
2	120864138	0.492436680462576	120735623	120992653	GLI2	8.82359172094284e-06	0.994088778711637	0.358186713940163	ENSG00000074047
2	121493682	0.210841281542056	121337776	121649587	CLASP1	1.1291239002709e-05	0.993169327074944	0.0939624139944373	ENSG00000074054
19	15180010	0.189413641686772	15159038	15200981	NOTCH3	5.02438197451885e-06	0.993169327074944	0.0789880691338477	ENSG00000074181
11	77576370	0.920806727437065	77514936	77637805	CLNS1A	8.52991641311188e-07	0.998692557600916	0.894134483726246	ENSG00000074201
4	6442089	0.325422549024247	6320578	6563600	PPP2R2C	-3.2522434719942e-05	0.993328214927006	0.188077251456595	ENSG00000074211
19	49351659	0.766236373488157	49340861	49362457	TEAD2	-2.43209901235807e-06	0.997236240770206	0.690666975790407	ENSG00000074219
11	86261678	0.907440382506866	86244544	86278813	EED	2.86104781012872e-07	0.998651248755806	0.876325425808623	ENSG00000074266
5	176569156	0.976508411863711	176542511	176595801	CDHR2	4.56088209799653e-07	0.998825446756161	0.968559150241322	ENSG00000074276
5	176625320	0.583258307344167	176620084	176630556	SNCB	-6.60923877603684e-06	0.997236240770206	0.462725887140066	ENSG00000074317
11	18497784	0.997261415212104	18468336	18527232	TSG101	-7.2656077052496e-08	0.999744508905335	0.996334298523378	ENSG00000074319
17	3944167	0.876319529859284	3923870	3964464	ATP2A3	1.49278953406432e-06	0.998651248755806	0.834974566975934	ENSG00000074370
15	63351770	0.17601571450344	63321378	63382161	CA12	3.57776103344968e-05	0.993169327074944	0.0701079156269007	ENSG00000074410
3	127756156	0.62601008273059	127689062	127823250	MGLL	-4.66885223413788e-06	0.997236240770206	0.514182987072338	ENSG00000074416
2	218661170	0.120358370912768	218658898	218663443	BCS1L	8.53189088258407e-06	0.990668956171464	0.0376066318286259	ENSG00000074582
12	106101686	0.135833182668462	106063340	106140033	NUAK1	-2.2704670031845e-05	0.990668956171464	0.0458883793784183	ENSG00000074590
15	65480084	0.0241798363589477	65442463	65517704	DPP8	1.0561995619041e-05	0.955662912326175	0.00254937744672874	ENSG00000074603
15	65633819	0.658026444018377	65611378	65656260	SLC24A1	8.51564055693807e-06	0.997236240770206	0.553521776851623	ENSG00000074621
18	58924540	0.114866407813169	58862600	58986480	ZNF532	2.00761966980181e-05	0.990668956171464	0.0348182002763561	ENSG00000074657
18	59343892	0.87066599637252	59327823	59359962	LMAN1	-1.23828467209422e-06	0.998651248755806	0.827482659074123	ENSG00000074695
15	65554385	0.0902941786672784	65530418	65578352	HACD3	2.13346127089863e-05	0.990668956171464	0.0233728569914237	ENSG00000074696
6	154255644	0.095986060068184	154154496	154356792	IPCEF1	3.27360156202211e-05	0.990668956171464	0.0258686084408793	ENSG00000074706
17	4073732	0.159754316057393	4004445	4143020	ZZEF1	-1.87661619492117e-05	0.990668956171464	0.0598560958187999	ENSG00000074755
1	8870126	0.434240158886531	8861002	8879249	ENO1	9.05800202755826e-06	0.994081493965132	0.295246938274741	ENSG00000074800
15	48255190	0.791932838643615	48206301	48304078	SLC12A1	1.69511397293375e-06	0.997236240770206	0.724006642211261	ENSG00000074803
19	4663958	0.687529455085073	4657545	4670370	MYDGF	7.64358993648203e-07	0.997236240770206	0.590318525474875	ENSG00000074842
19	17329066	0.506863723333339	17323302	17334829	ANO8	-7.63469184611752e-06	0.994088778711637	0.374310363822531	ENSG00000074855
6	112079242	0.360176215374339	112070970	112087513	TUBE1	1.58029140995888e-05	0.993328214927006	0.220649063847884	ENSG00000074935
1	17618852	0.529893177774498	17539835	17697869	ARHGEF10L	-3.66001210962389e-06	0.994088778711637	0.400443241991634	ENSG00000074964
4	48100324	0.117790998382048	48066393	48134256	TXK	1.41333498046879e-05	0.990668956171464	0.0362930335342283	ENSG00000074966
12	108190004	0.336105550380855	108129471	108250537	WSCD2	-8.54466954033623e-06	0.993328214927006	0.19791063987501	ENSG00000075035
20	63436444	0.519098092536829	63400210	63472677	KCNQ2	2.82737596633879e-07	0.994088778711637	0.388134297995148	ENSG00000075043
10	69410385	0.0534673535491854	69403903	69416867	TACR2	1.45769140640117e-05	0.968559861576158	0.00974094993057772	ENSG00000075073
12	100220494	0.856426390897485	100199122	100241865	ACTR6	1.71812540733286e-06	0.998402090464532	0.808644125809918	ENSG00000075089
15	66361476	0.905773930194096	66336206	66386746	TIPIN	-3.83580336722431e-06	0.998651248755806	0.874106931982693	ENSG00000075131
7	88216056	0.514244373511979	88205118	88226993	SRI	1.1106497465946e-05	0.994088778711637	0.382633698589376	ENSG00000075142
1	20991590	0.385678848813953	20806292	21176888	EIF4G3	2.0817497542057e-05	0.993839407796838	0.245577729398769	ENSG00000075151
12	102096614	0.5886602956917	102073103	102120124	NUP37	-6.77095438740369e-07	0.997236240770206	0.46915539462171	ENSG00000075188
22	46313776	0.329785327965055	46296741	46330810	GTSE1	1.32149359204629e-05	0.993328214927006	0.192073392123988	ENSG00000075218
22	46280984	0.28020255498025	46267961	46294008	TTC38	-2.13457829480199e-05	0.993169327074944	0.148333638572519	ENSG00000075234
11	108134764	0.494079729688248	108121751	108147776	ACAT1	1.96236318928372e-05	0.994088778711637	0.360013063530477	ENSG00000075239
22	46627901	0.301863252409901	46576012	46679790	GRAMD4	2.24346462860898e-05	0.993169327074944	0.166980628816948	ENSG00000075240
22	46449002	0.751657001615346	46360834	46537170	CELSR1	-9.44543583684118e-06	0.997236240770206	0.671866160782255	ENSG00000075275
10	100473392	0.49274131290936	100463041	100483744	WNT8B	1.35942501767859e-05	0.994088778711637	0.358525136627253	ENSG00000075290
2	71355815	0.517773104073547	71276561	71435069	ZNF638	-9.28545513592545e-06	0.994088778711637	0.386630619792401	ENSG00000075292
7	87854892	0.901912846869476	87833568	87876215	SLC25A40	-2.49338750967618e-06	0.998651248755806	0.868968490438797	ENSG00000075303
18	74154520	0.870544776773336	74148511	74160530	TIMM21	1.53280810011879e-06	0.998651248755806	0.827322096975018	ENSG00000075336
2	70687922	0.982964786835041	70607618	70768225	ADD2	6.73306321080758e-07	0.998906372066114	0.977199045556154	ENSG00000075340
1	178289144	0.556380202157031	178094141	178484147	RASAL2	4.59959447769161e-06	0.994088778711637	0.431068085332792	ENSG00000075391
16	89714059	0.760755106519177	89707134	89720984	VPS9D1	3.41744565509082e-06	0.997236240770206	0.683588377554178	ENSG00000075399
10	38122314	0.106686862532111	38094334	38150293	ZNF37A	-4.06892265570277e-05	0.990668956171464	0.030817491525228	ENSG00000075407
14	103444612	0.790590388104776	103385392	103503831	MARK3	9.8000296941976e-07	0.997236240770206	0.722258861260005	ENSG00000075413
12	98599985	0.145962791169222	98593591	98606379	SLC25A3	-1.05820036097391e-05	0.990668956171464	0.0516356937423369	ENSG00000075415
2	28404880	0.275794197830871	28392448	28417312	FOSL2	7.72646723229072e-06	0.993169327074944	0.144630326949839	ENSG00000075426
17	66860302	0.800915523021285	66835117	66885486	CACNG5	-7.45649935087611e-07	0.997236240770206	0.735717655725683	ENSG00000075429
17	66999154	0.408562522497897	66964910	67033398	CACNG4	1.82723323172243e-05	0.993839407796838	0.268637916929201	ENSG00000075461
4	48638842	0.565123584242588	48497361	48780322	FRYL	-6.58394916430014e-06	0.995145919719559	0.441304130907941	ENSG00000075539
2	97876116	0.0557283460145299	97756340	97995891	TMEM131	2.70946361896229e-05	0.968559861576158	0.0104421110966945	ENSG00000075568
7	5599739	0.073176905546045	5592823	5606655	FSCN1	1.80095606359794e-05	0.990317222914068	0.0164714658333799	ENSG00000075618
18	36229838	0.946698173823711	36187519	36272157	MOCOS	1.62802671994202e-06	0.998825446756161	0.928695364860049	ENSG00000075643
3	171705678	0.300553078956726	171600405	171810950	PLD1	2.91435220187601e-05	0.993169327074944	0.165831913071486	ENSG00000075651
13	24696452	0.232110036277669	24680411	24712493	ATP12A	3.51086826178825e-05	0.993169327074944	0.109714586238071	ENSG00000075673
19	36079994	0.423182332082972	36054881	36105106	WDR62	1.86969124560618e-05	0.993839407796838	0.283695821379992	ENSG00000075702
3	197170930	0.0537845510610475	197042560	197299300	DLG1	-3.68661243677763e-05	0.968559861576158	0.00983815809225181	ENSG00000075711
3	128770459	0.536533943694744	128726122	128814796	RAB7A	-3.19325254334817e-06	0.994088778711637	0.408065794042178	ENSG00000075785
7	107601688	0.394502617489386	107580058	107623317	BCAP29	-9.34900803547809e-06	0.993839407796838	0.254394223805483	ENSG00000075790
10	100503253	0.904109561147524	100486642	100519864	SEC31B	-2.66765009861484e-06	0.998651248755806	0.871891647950071	ENSG00000075826
12	108541990	0.406248719273116	108522580	108561400	SART3	-3.89385906146869e-06	0.993839407796838	0.266277638012611	ENSG00000075856
2	143429857	0.184525022335301	143091362	143768352	ARHGAP15	-9.3854974432114e-06	0.993169327074944	0.0757036850159302	ENSG00000075884
10	100782772	0.16942642962994	100735603	100829941	PAX2	1.88037496485615e-05	0.99106293254171	0.0658827347865404	ENSG00000075891
3	44993954	0.838367581105936	44975241	45012668	EXOSC7	4.27815291916076e-06	0.997236240770206	0.784823866913693	ENSG00000075914
1	170003267	0.941339050137203	169921326	170085208	KIFAP3	-1.01195117739978e-06	0.998825446756161	0.921535958215035	ENSG00000075945
3	12570307	0.898009465378897	12557014	12583600	MKRN2	-3.18014000115678e-06	0.998651248755806	0.863776242071664	ENSG00000075975
2	135858026	1.73561520448833e-18	135839626	135876426	MCM6	-0.000179517921491865	2.41111664207518e-14	7.63810514755439e-32	ENSG00000076003
11	114444832	0.70875240313968	114439386	114450279	REXO2	8.11184529167613e-07	0.997236240770206	0.617083515967187	ENSG00000076043
11	114407358	0.750992265524676	114400512	114414203	RBM7	-5.17385754141665e-06	0.997236240770206	0.671011060516201	ENSG00000076053
12	56558762	0.730582046362566	56521929	56595595	RBMS2	9.90282221406833e-06	0.997236240770206	0.644850019794687	ENSG00000076067
12	56616506	0.90841675963957	56596197	56636816	BAZ2A	1.9016269040384e-06	0.998651248755806	0.877625444979947	ENSG00000076108
3	47397226	0.012635429793613	47381011	47413441	PTPN23	1.15564226508949e-05	0.822555339762275	0.000843341236065457	ENSG00000076201
3	37022125	0.365277590618031	36993332	37050918	MLH1	-1.79008597614918e-05	0.993328214927006	0.225568314233623	ENSG00000076242
12	109104283	0.176134598442166	109097574	109110992	UNG	-1.0136195218346e-05	0.993169327074944	0.0701850195879169	ENSG00000076248
1	171328146	0.695036324195518	171314208	171342084	FMO4	-1.03139780609313e-05	0.997236240770206	0.599758658355681	ENSG00000076258
1	173750822	0.0377766247599184	173714941	173786702	KLHL20	3.23640614850387e-06	0.961757330802718	0.00542734653596809	ENSG00000076321
17	28400976	0.0184007057099114	28394756	28407197	SLC46A1	8.72916888773388e-06	0.878428191484843	0.00160196412967319	ENSG00000076351
1	208133281	0.668780923598186	208022242	208244320	PLXNA2	-4.5248468729422e-06	0.997236240770206	0.566877107534151	ENSG00000076356
17	28588104	0.305843293450995	28577574	28598635	SPAG5	1.50112579148721e-05	0.993169327074944	0.170486288994093	ENSG00000076382
8	80132988	0.667961763722852	80034745	80231232	TPD52	7.70642355813198e-06	0.997236240770206	0.565857455857797	ENSG00000076554
12	109192410	0.672035767100027	109116595	109268226	ACACB	1.03266644534902e-05	0.997236240770206	0.570932413043472	ENSG00000076555
17	28747471	0.0829684166254767	28743984	28750958	TRAF4	-2.62683841757582e-05	0.990317222914068	0.0203057446888297	ENSG00000076604
8	81039939	0.853291467499004	80967810	81112068	PAG1	2.42025725730564e-06	0.998402090464532	0.804503118935089	ENSG00000076641
19	33105711	0.797132400640231	33080880	33130542	GPATCH1	-1.06122546993565e-06	0.997236240770206	0.730782088556752	ENSG00000076650
19	10339252	0.593045162567684	10338682	10339823	ICAM3	1.78990073889896e-06	0.997236240770206	0.474390215925297	ENSG00000076662
10	103141958	0.995294135475293	103090611	103193306	NT5C2	1.1053605737984e-07	0.999744508905335	0.993701037758425	ENSG00000076685
19	7607103	0.367921708196152	7595902	7618304	CAMSAP3	4.05581081057545e-06	0.993328214927006	0.228131471211445	ENSG00000076826
1	21632789	0.762621572127657	21596215	21669363	RAP1GAP	6.70908302766158e-06	0.997236240770206	0.685997399237386	ENSG00000076864
19	7624545	0.588956789175121	7619525	7629565	XAB2	8.88186069353947e-06	0.997236240770206	0.469508913062912	ENSG00000076924
19	7642432	0.61245056961003	7636991	7647873	STXBP2	1.19030428646546e-05	0.997236240770206	0.49772351466028	ENSG00000076944
2	233413306	0.275256271652068	233354507	233472104	DGKD	1.49285090542086e-05	0.993169327074944	0.144180605297849	ENSG00000077044
7	117792420	0.374214856979471	117710702	117874139	CTTNBP2	1.43774338917497e-05	0.993328214927006	0.234268412849996	ENSG00000077063
7	100649779	0.225260555652921	100643097	100656461	ACTL6B	-7.38029211228472e-06	0.993169327074944	0.104548314849837	ENSG00000077080
3	25631216	0.274085079443603	25597933	25664499	TOP2B	-2.14748184231513e-05	0.993169327074944	0.143203097788164	ENSG00000077097
10	96552780	0.303588756439467	96518109	96587452	TM9SF3	1.42115647276188e-05	0.993169327074944	0.168497503993246	ENSG00000077147
10	102398320	0.951421055972361	102394110	102402529	NFKB2	-5.54766653885322e-07	0.998825446756161	0.935006921624941	ENSG00000077150
1	202336818	0.496237761592149	202331657	202341980	UBE2T	-5.93544597871352e-06	0.994088778711637	0.362415757110675	ENSG00000077152
2	182755252	0.659760296334491	182716041	182794464	DNAJC10	2.09926469643608e-06	0.997236240770206	0.555670313129093	ENSG00000077232
16	27504734	0.723173511341041	27459555	27549913	GTF3C1	8.03106062725991e-06	0.997236240770206	0.635400942165744	ENSG00000077235
16	27339440	0.583076557643837	27314102	27364778	IL4R	6.73950354842367e-06	0.997236240770206	0.462509946241265	ENSG00000077238
1	77727920	0.848627137604376	77695987	77759852	USP33	1.15470037144369e-06	0.998288998456957	0.798346375910442	ENSG00000077254
19	40758013	0.586423867548955	40750637	40765389	SNRPA	-6.04455076612375e-06	0.997236240770206	0.466490932563474	ENSG00000077312
10	22399834	0.0399480002686744	22345445	22454224	SPAG6	1.46976715144293e-05	0.961757330802718	0.00596415378851761	ENSG00000077327
19	41391916	0.145202802407609	41386374	41397459	EXOSC5	-1.71094210031895e-05	0.990668956171464	0.051195810923899	ENSG00000077348
2	171717914	0.464305583981885	171687409	171748420	DYNC1I2	-2.92303557795577e-06	0.994088778711637	0.327327393102844	ENSG00000077380
10	26503003	0.454292786959968	26438203	26567803	APBB1IP	-2.3166466667549e-07	0.994088778711637	0.316536871414959	ENSG00000077420
7	100580082	0.890667017868775	100574011	100586153	LRCH4	9.57290539173771e-07	0.998651248755806	0.854016494599352	ENSG00000077454
11	95779676	0.682307051877771	95768942	95790409	FAM76B	-2.46641343727593e-06	0.997236240770206	0.583769192871752	ENSG00000077458
11	74630824	0.684495692236698	74592530	74669117	POLD3	1.91066154427372e-06	0.997236240770206	0.586512110878425	ENSG00000077514
1	236725542	0.303610592414801	236686454	236764631	ACTN2	-1.72917357052351e-05	0.993169327074944	0.168516728950237	ENSG00000077522
1	19412158	0.613043149663315	19338776	19485539	CAPZB	1.14168758010834e-05	0.997236240770206	0.498440211224815	ENSG00000077549
1	236182185	0.141862722921505	236142505	236221865	GPR137B	-3.25062520383982e-05	0.990668956171464	0.0492791423782342	ENSG00000077585
11	90162204	0.89678002056871	90131515	90192894	NAALAD2	3.0209592081361e-06	0.998651248755806	0.862141377258038	ENSG00000077616
4	128842424	0.624108080860549	128809623	128875224	JADE1	4.19112244820896e-06	0.997236240770206	0.51186673472168	ENSG00000077684
8	38439986	0.932385575811931	38411138	38468834	FGFR1	-1.98943466545834e-06	0.998825446756161	0.90958114991107	ENSG00000077782
22	45378841	0.392467642413175	45344063	45413619	SMC1B	5.18599335617018e-06	0.993839407796838	0.252352427303955	ENSG00000077935
10	15617037	0.996823025698485	15513949	15720125	ITGA8	4.2263382978784e-08	0.999744508905335	0.995747499518717	ENSG00000077943
20	24954579	0.722291601022566	24949230	24959928	CST7	8.84732728285539e-06	0.997236240770206	0.634277853972365	ENSG00000077984
2	209579088	0.797866690847787	209424058	209734118	MAP2	-5.43899031871318e-06	0.997236240770206	0.731739682231868	ENSG00000078018
18	46861686	0.143917571286185	46803224	46920148	PIAS2	1.14530686813396e-05	0.990668956171464	0.050455090581878	ENSG00000078043
7	38507636	0.646652221714816	38383704	38631567	AMPH	-1.07196947274737e-05	0.997236240770206	0.539472389335225	ENSG00000078053
3	183065646	0.463990484567849	183015218	183116075	MCCC1	-1.85797743049484e-05	0.994088778711637	0.326986235312349	ENSG00000078070
10	20977080	0.0367535494095943	20779973	21174187	NEBL	-4.97661867660291e-05	0.961757330802718	0.00518146221511708	ENSG00000078114
11	76943832	0.00153470028721133	76860867	77026797	ACER3	-6.4320716885406e-05	0.288108870134322	2.22971365792241e-05	ENSG00000078124
4	39740418	0.0197570700441647	39698044	39782792	UBE2K	2.60867318995148e-05	0.899507959627422	0.0018082392193932	ENSG00000078140
18	42021518	0.0715409862977994	41955206	42087830	PIK3C3	1.98993671452871e-05	0.987477697771516	0.0158614559617806	ENSG00000078142
4	40107539	0.3667588355003	40056826	40158252	N4BP2	-2.19613154765853e-05	0.993328214927006	0.227003080551286	ENSG00000078177
12	2916014	0.618830991375427	2890887	2941140	TULP3	-7.9477280303402e-06	0.997236240770206	0.505452994343214	ENSG00000078246
6	158040532	0.913358489323903	157981887	158099176	SYNJ2	-3.13765672255118e-06	0.998692557600916	0.884207426215241	ENSG00000078269
5	7613144	0.213530124633166	7396208	7830081	ADCY2	-2.84641330418048e-05	0.993169327074944	0.0959060775330979	ENSG00000078295
14	101844894	0.438916191990199	101761798	101927989	PPP2R5C	-6.30740756829866e-06	0.994081493965132	0.300172500078815	ENSG00000078304
16	6866216	0.359022529111766	6019094	7713338	RBFOX1	6.88883085389866e-06	0.993328214927006	0.219541334743053	ENSG00000078328
7	27168808	0.97460933075928	27162435	27175180	HOXA9	9.2986711322578e-08	0.998825446756161	0.966018097701108	ENSG00000078399
6	12293778	0.0209790351190946	12290363	12297194	EDN1	-1.80032999791115e-05	0.910752362107695	0.00200267125270806	ENSG00000078401
10	21634152	0.300603291692846	21524675	21743630	MLLT10	1.15371565315103e-05	0.993169327074944	0.165875889324196	ENSG00000078403
7	100414822	0.539706991286708	100400853	100428792	ZCWPW1	-1.30469988938428e-05	0.994088778711637	0.411721292938512	ENSG00000078487
7	31081970	0.309895029093445	31052461	31111479	ADCYAP1R1	2.63700564584296e-05	0.993169327074944	0.174079779965406	ENSG00000078549
8	16997175	0.756578202933492	16992169	17002181	FGF20	-5.51195118051591e-06	0.997236240770206	0.678202476242967	ENSG00000078579
1	51834064	0.727588080549537	51789191	51878937	NRDC	4.27434133293534e-06	0.997236240770206	0.641028319984616	ENSG00000078618
8	17976392	0.961742248523604	17922840	18029944	PCM1	9.12510900518353e-07	0.998825446756161	0.948805980909998	ENSG00000078674
17	78034038	0.0625118142714432	77959240	78108835	TNRC6C	8.49923670754611e-06	0.968559861576158	0.0126586794565302	ENSG00000078687
20	33570056	0.49550144756212	33490075	33650036	CBFA2T2	-7.29691835833776e-06	0.994088778711637	0.361595467648919	ENSG00000078699
20	34437314	0.415631768317577	34363235	34511393	ITCH	5.61571263760392e-06	0.993839407796838	0.275888094232228	ENSG00000078747
5	137915358	0.532661699684212	137887968	137942747	PKD2L2	-1.13529917903308e-05	0.994088778711637	0.403616447233752	ENSG00000078795
20	34708864	0.780964309030419	34704290	34713439	TP53INP2	-4.55810174472618e-06	0.997236240770206	0.709745362475578	ENSG00000078804
1	1224470	0.509290645817166	1216908	1232031	SDF4	1.18900983393531e-05	0.994088778711637	0.377041760655808	ENSG00000078808
20	34988903	0.59608417553022	34975403	35002403	MYH7B	-3.36487058281732e-06	0.997236240770206	0.478026564922835	ENSG00000078814
20	33015654	0.332039025927986	33007600	33023709	BPIFB2	9.75477402803287e-06	0.993328214927006	0.194148366704898	ENSG00000078898
11	1292012	0.852101736735519	1274371	1309654	TOLLIP	-2.77873708171023e-06	0.998402090464532	0.802932201953692	ENSG00000078902
7	43941287	0.169501346515513	43926438	43956136	UBE2D4	2.50787776134915e-05	0.99106293254171	0.0659302347858917	ENSG00000078967
8	92029126	0.544312655800407	91954967	92103286	RUNX1T1	3.36339573395248e-06	0.994088778711637	0.417042387171736	ENSG00000079102
2	178471132	0.370477555061734	178463664	178478600	FKBP7	-1.58032278569217e-05	0.993328214927006	0.23061770748961	ENSG00000079150
2	178298686	0.840401735902076	178194481	178402891	OSBPL6	-4.06464871760541e-06	0.997236240770206	0.787502747571717	ENSG00000079156
5	36647344	0.408555561856859	36606355	36688334	SLC1A3	1.42320752983178e-05	0.993839407796838	0.268630806994954	ENSG00000079215
2	216156884	0.881668088843378	216107464	216206303	XRCC5	-3.04238422398713e-06	0.998651248755806	0.842068433415734	ENSG00000079246
3	158659258	0.629009140951518	158645822	158672693	LXN	-6.22712237263236e-06	0.997236240770206	0.517840102198637	ENSG00000079257
2	230258420	0.969416517072694	230203624	230313215	SP140	-1.58220686023691e-07	0.998825446756161	0.959070700849495	ENSG00000079263
1	46580851	0.904697149984514	46557408	46604294	MKNK1	-2.61855337687274e-06	0.998651248755806	0.872673681515654	ENSG00000079277
2	217901392	0.361718490776901	217799789	218002995	TNS1	5.83518338602959e-06	0.993328214927006	0.222132658526452	ENSG00000079308
10	70158906	0.654889971695804	70147289	70170523	SAR1A	9.22281989711828e-06	0.997236240770206	0.549639746911229	ENSG00000079332
1	100436006	0.800630070590463	100351734	100520277	CDC14A	2.6274700423914e-06	0.997236240770206	0.735345077019991	ENSG00000079335
12	47752704	0.344630896591684	47734367	47771040	RAPGEF3	2.23670664316959e-05	0.993328214927006	0.205873366439609	ENSG00000079337
12	48074366	0.64171368303152	48042898	48105834	SENP1	6.2739886349849e-06	0.997236240770206	0.53339722654669	ENSG00000079387
10	75101826	0.0801336486088928	75094432	75109221	DUSP13	5.24445620259906e-05	0.990317222914068	0.0191639026754224	ENSG00000079393
19	42414466	0.287907265571155	42401507	42427426	LIPE	1.84306985714088e-06	0.993169327074944	0.154881462381252	ENSG00000079435
8	11817441	0.0457096000294266	11795573	11839309	FDFT1	-2.91822086103281e-05	0.961757330802718	0.00748426792404946	ENSG00000079459
4	73492842	0.0458604621654807	73481683	73504001	AFM	-7.4339623844489e-06	0.961757330802718	0.00752589396124698	ENSG00000079557
6	25676992	0.643503802062568	25652201	25701783	SCGN	1.04501353239949e-05	0.997236240770206	0.535597579790175	ENSG00000079689
6	25449804	0.655927358153002	25279078	25620530	CARMIL1	1.11578916839829e-05	0.997236240770206	0.550923069139535	ENSG00000079691
1	63626760	0.203149098039925	63593276	63660245	PGM1	-2.64315894754214e-05	0.993169327074944	0.0884805109034236	ENSG00000079739
2	15611144	0.605684371903234	15591178	15631111	DDX1	1.65670104241208e-05	0.997236240770206	0.489557438611008	ENSG00000079785
19	10775784	0.60683021589601	10718079	10833488	DNM2	-3.87053884295476e-06	0.997236240770206	0.490938097146092	ENSG00000079805
6	130951334	0.40028262102159	130839347	131063322	EPB41L2	-3.29050579791589e-06	0.993839407796838	0.260221064098811	ENSG00000079819
6	72144923	0.152442013753601	71886703	72403143	RIMS1	-2.04118485240813e-05	0.990668956171464	0.0554419411123314	ENSG00000079841
6	132348800	0.404866841492171	132296055	132401545	MOXD1	1.67536810496201e-05	0.993839407796838	0.264871027578673	ENSG00000079931
6	132479532	0.747615686666185	132445867	132513198	STX7	-7.13932185128232e-06	0.997236240770206	0.66667042904337	ENSG00000079950
19	10494930	0.216420904015948	10486120	10503741	KEAP1	-3.99370102819603e-06	0.993169327074944	0.0980113641342786	ENSG00000079999
13	94458245	0.284592965415287	94436808	94479682	DCT	1.41253435996716e-05	0.993169327074944	0.152053154315576	ENSG00000080166
20	46355219	0.126161558348937	46345980	46364458	SLC35C2	3.1939693128097e-06	0.990668956171464	0.0406399809962934	ENSG00000080189
3	97881673	0.664254918785426	97822040	97941306	CRYBG3	-8.30750900562344e-06	0.997236240770206	0.561248236781464	ENSG00000080200
3	97283520	0.217233223385146	96814581	97752460	EPHA6	1.96113307897341e-05	0.993169327074944	0.0986058581925885	ENSG00000080224
2	119482572	0.99974491304545	119439843	119525301	SCTR	8.38157236945156e-09	0.999960856219122	0.999658555736156	ENSG00000080293
2	151458944	0.290379462470576	151409883	151508004	RIF1	2.44600930186271e-05	0.993169327074944	0.157002513095006	ENSG00000080345
4	71379422	0.459529192840123	71186757	71572087	SLC4A4	-1.50022351507839e-05	0.994088778711637	0.322166995080904	ENSG00000080493
19	10017764	0.322425416098528	10013249	10022279	RDH8	-1.26739865279803e-05	0.993328214927006	0.1853479046193	ENSG00000080511
6	109040628	0.733069383118004	108986437	109094819	SESN1	-6.65845227698807e-07	0.997236240770206	0.648028182702175	ENSG00000080546
19	9985016	0.0496312779419252	9959561	10010471	COL5A3	-5.37256029492577e-05	0.961757330802718	0.0085957470122165	ENSG00000080573
16	30720275	0.769113418023053	30699141	30741409	SRCAP	3.04363553237699e-06	0.997236240770206	0.694387248638183	ENSG00000080603
9	2782355	0.201833767308388	2720469	2844241	PUM3	9.11524391694539e-06	0.993169327074944	0.0875549077241941	ENSG00000080608
15	78607174	0.918457751914578	78593052	78621295	CHRNA3	-2.31296908762265e-06	0.998692557600916	0.891002930273312	ENSG00000080644
5	114428722	0.638342043447473	114360945	114496500	KCNN2	2.79432874896463e-06	0.997236240770206	0.52925843160293	ENSG00000080709
7	135435961	0.0353646813239786	135361795	135510127	CNOT4	-1.60352062696734e-05	0.961757330802718	0.0048549909731149	ENSG00000080802
14	73180054	0.462565348901406	73136418	73223691	PSEN1	1.78444841271088e-05	0.994088778711637	0.32544451899086	ENSG00000080815
3	98557428	0.118718197728664	98521132	98593723	CPOX	1.56492259482769e-05	0.990668956171464	0.0367654075151466	ENSG00000080819
3	98511953	0.322560296129157	98500840	98523066	CLDND1	2.11727544720926e-06	0.993328214927006	0.185470453283509	ENSG00000080822
14	102264850	0.145452761161586	102224500	102305200	MOK	1.54126301503478e-05	0.990668956171464	0.0513403338449013	ENSG00000080823
20	37046066	0.814252022152027	36996349	37095784	RBL1	3.78244957070842e-06	0.997236240770206	0.753154675853376	ENSG00000080839
20	36417486	0.41929993839568	36306336	36528637	DLGAP4	1.44181022817337e-05	0.993839407796838	0.279673024284134	ENSG00000080845
11	133932774	0.120897983183682	133908564	133956985	IGSF9B	4.23513696125914e-05	0.990668956171464	0.0378849544301218	ENSG00000080854
15	50957286	0.239441762351037	50908672	51005900	AP4E1	1.29738884898829e-05	0.993169327074944	0.115340292494557	ENSG00000081014
1	113787105	0.649458667439944	113761832	113812378	RSBN1	-2.32623436968313e-06	0.997236240770206	0.542931528203858	ENSG00000081019
1	113538336	0.986007507369696	113390749	113685923	MAGI3	2.38318161643611e-07	0.999022660344955	0.981271239311035	ENSG00000081026
4	73443656	0.0335092779093481	73431138	73456174	AFP	-3.60659468160193e-05	0.961757330802718	0.0044322164618429	ENSG00000081051
2	227083412	0.984704689220008	227002711	227164113	COL4A4	-3.61998248728546e-07	0.998906372066114	0.979527596896209	ENSG00000081052
5	134131470	0.0586920543341342	134114711	134148229	TCF7	2.68440281438668e-05	0.968559861576158	0.0113899493201845	ENSG00000081059
18	65820296	0.162740710404983	65750252	65890341	CDH7	-3.05883651310221e-05	0.990668956171464	0.0616943200307613	ENSG00000081138
3	101271553	0.900332959894865	101222546	101320560	IMPG2	-2.24915108719648e-06	0.998651248755806	0.866866630233642	ENSG00000081148
3	101584266	0.169522484162503	101574095	101594437	PCNP	3.97399253712179e-06	0.99106293254171	0.0659436390689975	ENSG00000081154
14	67635759	0.0972077147068014	67619798	67651720	ARG2	-2.67578117278647e-05	0.990668956171464	0.0264168243187537	ENSG00000081181
5	88810687	0.923990939151092	88717117	88904257	MEF2C	-4.35639385417072e-07	0.998692557600916	0.898380698552214	ENSG00000081189
1	198697977	0.724010689614423	198638671	198757283	PTPRC	2.95531407659449e-06	0.997236240770206	0.636467408358373	ENSG00000081237
1	201076039	0.679017087614186	201039512	201112566	CACNA1S	7.52118544098763e-06	0.997236240770206	0.579651030337847	ENSG00000081248
3	132666272	0.153326898868545	132654446	132678097	UBA5	-9.52920933590712e-06	0.990668956171464	0.0559694853710013	ENSG00000081307
9	96555584	0.650270915760957	96491337	96619830	CDC14B	-4.76360863801857e-06	0.997236240770206	0.543933588942027	ENSG00000081377
19	19803795	0.046380594950891	19785839	19821751	ZNF506	-1.3726198886002e-05	0.961757330802718	0.00767010977239293	ENSG00000081665
1	227733002	0.805528181789592	227731189	227734816	JMJD4	-3.21190671054067e-07	0.997236240770206	0.741741977980993	ENSG00000081692
1	161753498	0.0808000899579425	161749758	161757238	DUSP12	1.60389312788509e-05	0.990317222914068	0.01943004899918	ENSG00000081721
12	125104350	0.380836566396863	125065379	125143320	AACS	8.89950548513608e-06	0.993839407796838	0.240780536553456	ENSG00000081760
5	141932928	0.595428011048247	141923808	141942047	KIAA0141	2.46104693877964e-06	0.997236240770206	0.477240858718007	ENSG00000081791
7	123156758	0.208627116806802	123113531	123199986	SLC13A1	1.16711679739111e-05	0.993169327074944	0.0923724910993254	ENSG00000081800
7	122602592	0.254478160302613	122318425	122886759	CADPS2	1.57536915391778e-05	0.993169327074944	0.127179270037139	ENSG00000081803
5	141123711	0.114212115668826	141121799	141125623	PCDHB4	-1.01270972797998e-05	0.990668956171464	0.034491415603154	ENSG00000081818
5	140829591	0.223155628226592	140827958	140831224	PCDHA6	-1.01588435689292e-05	0.993169327074944	0.102978270521634	ENSG00000081842
5	141341031	0.892234181353603	141338760	141343302	PCDHGA2	1.96910562556321e-06	0.998651248755806	0.856098798669954	ENSG00000081853
1	53931252	0.306242660171401	53916574	53945929	HSPB11	-7.40420646251714e-06	0.993169327074944	0.170839385779603	ENSG00000081870
18	62847942	0.877876184961001	62715450	62980433	PHLPP1	-2.40668403547451e-06	0.998651248755806	0.83703857970196	ENSG00000081913
18	57724764	0.356851405052643	57646426	57803101	ATP8B1	9.22081882894868e-06	0.993328214927006	0.217461501093742	ENSG00000081923
1	67352132	0.706435897764635	67307364	67396900	IL12RB2	-6.01101584235014e-06	0.997236240770206	0.614150746644308	ENSG00000081985
7	151258362	0.881579533535618	151238828	151277896	SMARCD3	8.82528365043219e-07	0.998651248755806	0.841950934441108	ENSG00000082014
5	37566324	0.520836595429426	37379212	37753435	WDR70	-3.87208206614738e-06	0.994088778711637	0.390109638084398	ENSG00000082068
5	39189882	0.0180861573146985	39105236	39274528	FYB	5.0600469636564e-05	0.874640904001009	0.00155558648704521	ENSG00000082074
2	201671782	0.337005625662243	201644870	201698694	MPP4	8.07693452440306e-06	0.993328214927006	0.19874652544277	ENSG00000082126
2	201434424	0.824122243593597	201388002	201480846	STRADB	-1.00593593604916e-06	0.997236240770206	0.766095830487035	ENSG00000082146
2	200818966	0.21269617261243	200810594	200827338	BZW1	-1.00626629011618e-05	0.993169327074944	0.095301738600537	ENSG00000082153
11	101080074	0.724124354621263	101029624	101130524	PGR	-8.60550703576666e-06	0.997236240770206	0.636612229843622	ENSG00000082175
18	50916496	0.157569808534497	50878734	50954257	ME2	-3.75576302685778e-05	0.990668956171464	0.0585244046684955	ENSG00000082212
5	31543662	0.836916905902991	31532266	31555058	C5orf22	-2.59882426910524e-06	0.997236240770206	0.782914086772873	ENSG00000082213
2	134938788	0.000463584844516418	134918235	134959342	CCNT2	-7.19718072891399e-05	0.151623004002036	2.78354387807261e-06	ENSG00000082258
6	70487118	0.219110415980175	70413063	70561174	FAM135A	4.47531111038985e-06	0.993169327074944	0.0999845202903647	ENSG00000082269
6	70038274	0.363961464432089	69866571	70209976	COL19A1	7.32295139067812e-06	0.993328214927006	0.224295895983849	ENSG00000082293
18	5511540	0.552070138208921	5392381	5630700	EPB41L3	-9.99936687259764e-06	0.994088778711637	0.426044903140572	ENSG00000082397
2	164748652	0.867619686399435	164653624	164843679	COBLL1	3.51280856550645e-07	0.998651248755806	0.823448626228789	ENSG00000082438
1	215121434	0.795339225534314	215005775	215237093	KCNK2	-4.57423807675191e-06	0.997236240770206	0.728444375125175	ENSG00000082482
1	210239802	0.606153364618709	210232973	210246631	SERTAD4	7.29205500188644e-06	0.997236240770206	0.490122428953965	ENSG00000082497
1	211350780	0.505857342252914	211326615	211374946	TRAF5	3.68044565534035e-06	0.994088778711637	0.373179317726582	ENSG00000082512
5	154955240	0.335092230985027	154941070	154969411	MRPL22	8.01511992231226e-06	0.993328214927006	0.196970950211827	ENSG00000082515
5	154912812	0.988234969391328	154887416	154938209	GEMIN5	-1.86917161123202e-07	0.99927218072234	0.984252479594072	ENSG00000082516
8	53238706	0.986473574904045	53225716	53251697	OPRK1	2.33052757136079e-07	0.999022660344955	0.981895016221257	ENSG00000082556
17	48054908	0.560608589150096	48048329	48061487	NFE2L1	1.16898543398407e-05	0.994088778711637	0.436010698604413	ENSG00000082641
3	122968899	0.806371085804694	122909193	123028605	SEMA5B	-1.51738504593008e-06	0.997236240770206	0.742843606976447	ENSG00000082684
3	119957870	0.112137110810858	119821323	120094417	GSK3B	-1.56061554096338e-05	0.990668956171464	0.0334627779598455	ENSG00000082701
3	124831683	0.751879150755076	124761948	124901418	ITGB5	5.66554206797578e-06	0.997236240770206	0.672151969872306	ENSG00000082781
2	61508238	0.275512859748139	61477849	61538626	XPO1	-3.81135336960555e-06	0.993169327074944	0.144395061110524	ENSG00000082898
3	149887424	0.25214736232882	149812708	149962139	RNF13	1.77042791961961e-05	0.993169327074944	0.125318045868525	ENSG00000082996
9	70987949	0.100283107512487	70529063	71446835	TRPM3	2.25924723780015e-05	0.990668956171464	0.0278162309879675	ENSG00000083067
16	23622235	0.303262713725745	23603160	23641310	PALB2	-3.49138807957132e-06	0.993169327074944	0.168210534103169	ENSG00000083093
6	83119508	0.426411854649043	83067666	83171350	DOPEY1	-4.9546477264822e-06	0.994081493965132	0.287055203852706	ENSG00000083097
6	89603448	0.728582982576387	89568144	89638753	LYRM2	-4.7977611735831e-06	0.997236240770206	0.64229781651301	ENSG00000083099
6	80226458	0.88554745701352	80106647	80346270	BCKDHB	-1.46262101600304e-06	0.998651248755806	0.84721725388718	ENSG00000083123
8	41990734	0.86682425756836	41929479	42051990	KAT6A	5.69894825472176e-07	0.998651248755806	0.822395628141166	ENSG00000083168
9	86321094	0.601499054628802	86287733	86354454	ZCCHC6	2.62584368867024e-06	0.997236240770206	0.484522324172528	ENSG00000083223
8	101581079	0.744573098330756	101492432	101669726	GRHL2	-2.49141319235957e-06	0.997236240770206	0.662763363118939	ENSG00000083307
5	72866650	0.832741148533162	72816566	72916733	TNPO1	-1.89751850097574e-06	0.997236240770206	0.777420043517535	ENSG00000083312
1	11954872	0.783805246864871	11934205	11975538	PLOD1	-4.71467960794297e-06	0.997236240770206	0.713434945092898	ENSG00000083444
17	3757936	0.893248931290293	3714628	3801243	ITGAE	-7.50040845618194e-07	0.998651248755806	0.857447342515455	ENSG00000083457
13	72767114	0.574248406399691	72752169	72782058	DIS3	3.0749807295487e-06	0.996969962553752	0.452051183065082	ENSG00000083520
13	72899279	0.958115051505395	72782097	73016461	PIBF1	-5.47716468654799e-07	0.998825446756161	0.943955682563463	ENSG00000083535
13	60485168	0.262067178589175	60396457	60573878	TDRD3	3.26307082771115e-05	0.993169327074944	0.133304284073009	ENSG00000083544
13	32682223	0.0130443913595443	32586427	32778019	PDS5B	2.79724770238831e-05	0.822555339762275	0.000890546138782256	ENSG00000083642
5	41800292	0.714489981038453	41730065	41870519	OXCT1	6.33279860351463e-06	0.997236240770206	0.62435905322615	ENSG00000083720
12	90984352	0.030778767020883	90963679	91005026	EPYC	3.05671154547574e-05	0.961757330802718	0.00383844063779246	ENSG00000083782
19	58495788	0.173851330373865	58479512	58512065	SLC27A5	-2.20435623054632e-05	0.993169327074944	0.0687095572181481	ENSG00000083807
19	58470530	0.681717901547382	58467045	58474016	ZNF324	3.26161393720255e-06	0.997236240770206	0.583031290853399	ENSG00000083812
19	57723688	0.95727318594851	57719751	57727624	ZNF671	8.06511450594904e-07	0.998825446756161	0.942830065847562	ENSG00000083814
19	57794698	0.0771619247125506	57769655	57819740	ZNF586	2.75045351992879e-05	0.990317222914068	0.0179944881412096	ENSG00000083828
19	57207173	0.560193693434853	57191500	57222846	ZNF264	-1.19437282872162e-05	0.994088778711637	0.435525085853023	ENSG00000083844
19	58390603	0.671700055918505	58386400	58394806	RPS5	5.46035957448955e-06	0.997236240770206	0.570513858747834	ENSG00000083845
4	186657252	0.172741070210498	186587783	186726722	FAT1	2.1942387756785e-05	0.993169327074944	0.0679962202712205	ENSG00000083857
3	87241410	0.988783587446395	87227271	87255548	CHMP2B	1.23972084414148e-07	0.99927218072234	0.984986766881997	ENSG00000083937
1	40384088	0.866336927822138	40344850	40423326	SMAP2	-3.10284996008766e-06	0.998651248755806	0.821750565027836	ENSG00000084070
1	39728048	0.782327617346436	39692182	39763914	PPIE	-9.40521080213408e-06	0.997236240770206	0.711515545684424	ENSG00000084072
1	40276146	0.128163591584147	40258107	40294184	ZMPSTE24	2.48120021900766e-05	0.990668956171464	0.0417068031617686	ENSG00000084073
4	56971004	0.510894824146739	56963370	56978639	NOA1	7.60504770589047e-06	0.994088778711637	0.378850161958066	ENSG00000084092
4	56921860	0.158307213626109	56907876	56935844	REST	1.28123189056927e-05	0.990668956171464	0.0589727029588511	ENSG00000084093
12	95984514	0.0769960003924932	95972662	95996365	HAL	-5.04236619048838e-05	0.990317222914068	0.0179300362389289	ENSG00000084110
12	108817931	0.764354825758397	108778272	108857590	SSH1	4.02881136182824e-06	0.997236240770206	0.688235749683452	ENSG00000084112
11	67585128	0.390509317311429	67583595	67586660	GSTP1	-1.91214019233169e-05	0.993839407796838	0.250392329852224	ENSG00000084207
11	130107324	0.299586480384967	130069837	130144811	APLP2	1.58007349071929e-05	0.993169327074944	0.164986123299284	ENSG00000084234
12	13093402	0.64811881138199	13044284	13142521	FAM234B	-8.14975933693195e-06	0.997236240770206	0.541279454069841	ENSG00000084444
12	21342097	0.911852204802226	21264600	21419594	SLCO1A2	1.819758019445e-06	0.998692557600916	0.882200794274875	ENSG00000084453
12	14794060	0.830519846103529	14784579	14803540	WBP11	-2.10330967529764e-06	0.997236240770206	0.774499470430937	ENSG00000084463
1	32226812	0.850338132239438	32222019	32231604	EIF3I	-1.23038544146781e-06	0.998402090464532	0.800604191843641	ENSG00000084623
1	31209650	0.486251362440142	31179745	31239554	NKAIN1	-1.19966480791307e-05	0.994088778711637	0.351334627241389	ENSG00000084628
1	31678283	0.244899035418932	31652247	31704319	COL16A1	2.5105757253051e-05	0.993169327074944	0.119590799241282	ENSG00000084636
1	32188986	0.93177281697911	32179686	32198285	TXLNA	-2.72189506573732e-07	0.998825446756161	0.90876330234102	ENSG00000084652
2	21022751	0.378396783958884	21001429	21044073	APOB	1.54002130635676e-05	0.993714345702377	0.238374651378794	ENSG00000084674
2	24631308	0.527259090199028	24491914	24770702	NCOA1	-8.45100084104227e-06	0.994088778711637	0.397430306575796	ENSG00000084676
2	27056418	0.685188646608823	27042364	27070471	AGBL5	-4.53472140837572e-06	0.997236240770206	0.587381106471982	ENSG00000084693
2	25100634	0.467802797308268	25042130	25159137	EFR3B	1.42649042463953e-05	0.994088778711637	0.331120654685803	ENSG00000084710
2	25954672	0.0484326582976519	25926596	25982749	KIF3C	2.8006508912166e-05	0.961757330802718	0.00824959040491729	ENSG00000084731
2	26085782	0.148289917542461	26034110	26137454	RAB10	1.06568797678089e-05	0.990668956171464	0.0529912673537835	ENSG00000084733
2	27510263	0.142821004995935	27496842	27523684	GCKR	2.75451428648818e-05	0.990668956171464	0.0498262692017588	ENSG00000084734
2	26998904	0.206558266483649	26970612	27027196	MAPRE3	-1.06150836804217e-05	0.993169327074944	0.0908956357317399	ENSG00000084764
2	27230666	0.82701199859592	27217390	27243943	CAD	-4.17882461568829e-06	0.997236240770206	0.769890222785033	ENSG00000084774
11	33719556	0.203497705734542	33702668	33736445	CD59	4.02946888347253e-05	0.993169327074944	0.0887264083047565	ENSG00000085063
11	44592395	0.168418322960516	44564427	44620363	CD82	-2.37879042229601e-05	0.99106293254171	0.0652447728767929	ENSG00000085117
5	69353468	0.236977475060898	69350984	69355953	AK6	2.04631443756848e-05	0.993169327074944	0.11343849939141	ENSG00000085231
9	134911926	0.489083683644688	134905890	134917963	FCN1	1.68159505538072e-05	0.994088778711637	0.354467685098801	ENSG00000085265
3	169781274	0.205328837622096	169772831	169789716	MYNN	6.51622854308156e-06	0.993169327074944	0.090022016872588	ENSG00000085274
3	169373558	0.389289276005308	169083499	169663618	MECOM	-8.02798332911182e-06	0.993839407796838	0.249173570683855	ENSG00000085276
5	78419827	0.455481706271303	78360583	78479071	SCAMP1	6.99923962676022e-06	0.994088778711637	0.317812662440728	ENSG00000085365
6	105340324	0.622039616526087	105277565	105403084	PREP	-7.51996566519537e-06	0.997236240770206	0.50935050562524	ENSG00000085377
6	104794006	0.414262276251636	104728093	104859919	HACE1	1.33252562861881e-05	0.993839407796838	0.27447899890094	ENSG00000085382
18	12967334	0.0948374820595863	12947133	12987536	SEH1L	2.82076417126421e-05	0.990668956171464	0.0253572014999286	ENSG00000085415
1	109006164	0.553168893022196	108970214	109042113	WDR47	-3.4727155497679e-06	0.994088778711637	0.427324012938639	ENSG00000085433
1	111421046	0.0918723966681422	111414314	111427777	OVGP1	2.65828699868782e-05	0.990668956171464	0.0240551371089279	ENSG00000085465
1	108166980	0.301431751950697	108134036	108199925	SLC25A24	2.67167495977547e-05	0.993169327074944	0.166602012914455	ENSG00000085491
6	161069790	0.309406254794648	161022194	161117385	MAP3K4	1.46768506822188e-05	0.993169327074944	0.17364497277901	ENSG00000085511
7	87608478	0.788884412176421	87503633	87713323	ABCB1	-5.38209773541174e-06	0.997236240770206	0.720038718914183	ENSG00000085563
7	134450801	0.941804965656441	134442350	134459252	AKR1B1	-1.79604016684236e-06	0.998825446756161	0.922158280314234	ENSG00000085662
8	86537962	0.863459557311892	86514427	86561498	CPNE3	-3.6255119768646e-06	0.998651248755806	0.817942971746852	ENSG00000085719
16	15077170	0.48518857899171	15060022	15094317	RRN3	1.76594245123082e-05	0.994088778711637	0.350161007403572	ENSG00000085721
11	70417536	0.765943383350961	70398489	70436584	CTTN	-7.50081166577923e-06	0.997236240770206	0.690288298001706	ENSG00000085733
11	76198530	0.0670596844978741	76186325	76210736	WNT11	3.17826414785552e-05	0.974745495064823	0.0142367165285306	ENSG00000085741
2	55252971	0.467613590584113	55236595	55269347	MTIF2	-5.72031729443902e-06	0.994088778711637	0.330915111324994	ENSG00000085760
8	38244026	0.111700615801199	38225218	38262833	DDHD2	2.89111711793572e-05	0.990668956171464	0.0332478960270954	ENSG00000085788
1	51316187	0.840264041025203	51287258	51345116	TTC39A	-2.80104957941322e-06	0.997236240770206	0.78732137503775	ENSG00000085831
1	51436796	0.892843327216913	51354263	51519328	EPS15	-2.8217704209582e-06	0.998651248755806	0.856908296054933	ENSG00000085832
1	52388644	0.386851061976403	52372829	52404459	ORC1	-4.10498559775624e-06	0.993839407796838	0.246743433070038	ENSG00000085840
4	139703256	0.659822653178174	139665768	139740745	MGST2	-7.96661484075579e-06	0.997236240770206	0.555747617279277	ENSG00000085871
2	233252862	0.117744883626182	233210051	233295674	ATG16L1	3.32468182873695e-05	0.990668956171464	0.0362695998396155	ENSG00000085978
2	233521151	0.442151878867923	233475520	233566782	USP40	-1.50287493158248e-05	0.994081493965132	0.303594876468801	ENSG00000085982
1	46193562	0.772220326225853	46188682	46198443	POMGNT1	3.06787555395533e-06	0.997236240770206	0.698408410972975	ENSG00000085998
1	46261202	0.615749818726748	46247688	46274717	RAD54L	-9.30224676876764e-06	0.997236240770206	0.501716868579413	ENSG00000085999
1	45911556	0.968032449523686	45786987	46036124	MAST2	6.27630225531005e-07	0.998825446756161	0.957219197325942	ENSG00000086015
9	33032559	0.231371893252713	33025211	33039907	DNAJA1	1.00226668498177e-05	0.993169327074944	0.109153653331025	ENSG00000086061
9	33135719	0.901193175183188	33104082	33167356	B4GALT1	-2.86089861147189e-06	0.998651248755806	0.868010997839693	ENSG00000086062
9	33330834	0.490929994851493	33290511	33371157	NFX1	-2.46090511542718e-05	0.994088778711637	0.356514212689151	ENSG00000086102
5	62395596	0.660210947913733	62387254	62403939	DIMT1	-6.56428035524267e-06	0.997236240770206	0.556229040745647	ENSG00000086189
5	62516277	0.634779108465501	62403972	62628582	IPO11	-5.66740114182814e-06	0.997236240770206	0.524892708433976	ENSG00000086200
11	49177652	0.224318676624998	49146635	49208670	FOLH1	-2.4435877603364e-05	0.993169327074944	0.103844745573777	ENSG00000086205
7	37874499	0.617984259822594	37848597	37900401	NME8	1.56178254088335e-05	0.997236240770206	0.504425632376067	ENSG00000086288
7	37936251	0.991923271773915	37920561	37951941	EPDR1	2.97223447431563e-07	0.999744508905335	0.989189116790577	ENSG00000086289
7	26333112	0.853757463581062	26291895	26374329	SNX10	-4.88470421989812e-06	0.998402090464532	0.805118514029655	ENSG00000086300
10	13332861	0.787497144605518	13317424	13348298	SEPHS1	1.49579245797489e-06	0.997236240770206	0.718234109212045	ENSG00000086475
16	180817	0.52127978236544	180453	181181	HBQ1	8.90710415326723e-06	0.994088778711637	0.390613631448274	ENSG00000086506
19	40728979	0.275194358823076	40717103	40740855	ITPKC	1.39669139093758e-05	0.993169327074944	0.144128874850734	ENSG00000086544
5	151536518	0.48891049572394	151504093	151568944	FAT2	-2.70298133484036e-06	0.994088778711637	0.35427588509945	ENSG00000086570
5	150695950	0.696561896330267	150690794	150701107	RBM22	3.69741251562844e-06	0.997236240770206	0.601680786276248	ENSG00000086589
12	123592070	0.264362956664469	123585562	123598577	TMED2	-1.34544350970527e-05	0.993169327074944	0.135176539385719	ENSG00000086598
1	236248770	0.050116761876192	236215555	236281985	ERO1B	-2.40850799828971e-05	0.961757330802718	0.00873754820575267	ENSG00000086619
15	80098980	0.915582641623678	80059568	80138393	ZFAND6	2.49897936651191e-06	0.998692557600916	0.887170980967763	ENSG00000086666
16	82066769	0.801587039626671	82035004	82098534	HSD17B2	-1.42645185409107e-06	0.997236240770206	0.736594242020303	ENSG00000086696
11	113753499	0.252571050261436	113733187	113773811	ZW10	-1.38830592830683e-05	0.993169327074944	0.125655672918057	ENSG00000086827
19	50449612	0.367943360337118	50432903	50466321	MYBPC2	1.24727871707443e-05	0.993328214927006	0.228152498014765	ENSG00000086967
11	89411272	0.846908320361802	89324356	89498187	NOX4	8.62026248093617e-07	0.997994570466713	0.796078987409092	ENSG00000086991
4	8403502	0.653621560156723	8366282	8440723	ACOX3	9.33868043413018e-06	0.997236240770206	0.548071516521802	ENSG00000087008
11	95879098	0.580653608143825	95832882	95925315	MTMR2	-1.32568008238145e-05	0.997236240770206	0.459633564324203	ENSG00000087053
19	48874224	0.905046397008997	48872392	48876057	PPP1R15A	9.74022738758571e-07	0.998651248755806	0.873138527340117	ENSG00000087074
19	48824848	0.940665542171002	48813017	48836678	HSD17B14	-8.39310853056855e-07	0.998825446756161	0.920636393012591	ENSG00000087076
7	100870296	0.695661586917974	100867138	100873454	TRIP6	-7.27114466312653e-06	0.997236240770206	0.600546302746017	ENSG00000087077
7	100893484	0.496454571650884	100889994	100896974	ACHE	5.02982077323335e-06	0.994088778711637	0.36265739203782	ENSG00000087085
7	100881895	0.940116650773697	100875126	100888664	SRRT	7.76527144438175e-07	0.998825446756161	0.919903304034612	ENSG00000087087
17	28119059	0.984288838817566	28041737	28196381	NLK	2.53741403415785e-07	0.998906372066114	0.978971047408047	ENSG00000087095
17	28562628	0.210264563875845	28553383	28571872	PIGS	-9.6299933089108e-06	0.993169327074944	0.0935473647912631	ENSG00000087111
5	179228140	0.140744214065168	179110851	179345430	ADAMTS2	-1.16635654956527e-05	0.990668956171464	0.0486433722070947	ENSG00000087116
17	44195959	0.977801150628716	44191805	44200113	ATXN7L3	1.23497981966868e-07	0.998825446756161	0.970288971931636	ENSG00000087152
17	78401877	0.0232959667777949	78378640	78425114	PGS1	-2.08063574753119e-05	0.950772354679985	0.00239309773319175	ENSG00000087157
17	63829849	0.183367541304742	63827672	63832026	PSMC5	3.48984584788728e-05	0.993169327074944	0.0749334192939879	ENSG00000087191
5	176963804	0.868434296954328	176905005	177022602	UIMC1	-1.70414849304808e-06	0.998651248755806	0.824527162898587	ENSG00000087206
16	56972848	0.789316119213886	56961850	56983845	CETP	2.57155414075009e-06	0.997236240770206	0.720600440521842	ENSG00000087237
16	55448196	0.0578448028745511	55389700	55506691	MMP2	8.57708574964419e-06	0.968559861576158	0.0111156900460364	ENSG00000087245
16	56590081	0.785055501979095	56589074	56591088	MT3	-4.58593538772408e-06	0.997236240770206	0.715059618026914	ENSG00000087250
16	55547834	0.298077758168856	55508998	55586670	LPCAT2	1.26974478651975e-05	0.993169327074944	0.16366884536363	ENSG00000087253
16	56274402	0.52984759540937	56191347	56357457	GNAO1	-1.77971644196982e-05	0.994088778711637	0.400391052334046	ENSG00000087258
16	56465295	0.709073817038139	56451490	56479100	OGFOD1	8.33056689774362e-06	0.997236240770206	0.617490650083176	ENSG00000087263
4	2817060	0.517769710593275	2793023	2841098	SH3BP2	1.4205448958626e-05	0.994088778711637	0.386626770682865	ENSG00000087266
4	2950764	0.23622760859096	2938143	2963385	NOP14	-5.6187166858158e-06	0.993169327074944	0.11286198233321	ENSG00000087269
4	2886966	0.0491094451387173	2843857	2930076	ADD1	-9.79632325340432e-06	0.961757330802718	0.00844435280165239	ENSG00000087274
14	50274944	0.480059922888314	50237563	50312325	L2HGDH	-9.15673771069484e-06	0.994088778711637	0.344513027463495	ENSG00000087299
14	52491556	0.960508621614051	52430590	52552522	TXNDC16	-9.01576081824672e-07	0.998825446756161	0.947156273367768	ENSG00000087301
14	52000083	0.383623538306113	51989475	52010691	C14orf166	-4.96338572974236e-06	0.993839407796838	0.243537968313994	ENSG00000087302
14	52040052	0.549640649262742	52010876	52069228	NID2	-2.99204982174445e-06	0.994088778711637	0.42322014222849	ENSG00000087303
2	69855519	0.373170316402665	69829642	69881396	GMCL1	1.19742130959136e-05	0.993328214927006	0.233246266121751	ENSG00000087338
11	66060018	0.245818832346047	66050729	66069308	SF3B2	-2.01726853448724e-05	0.993169327074944	0.120312437574791	ENSG00000087365
20	58876018	0.824599852177575	58840845	58911192	GNAS	1.73187150290072e-06	0.997236240770206	0.766722784566483	ENSG00000087460
12	32712425	0.325485748813727	32679200	32745650	DNM1L	-2.40173581077623e-05	0.993328214927006	0.18813494453747	ENSG00000087470
12	27965394	0.482087413143107	27958084	27972705	PTHLH	9.41740000497039e-06	0.994088778711637	0.34674273249355	ENSG00000087494
20	59712610	0.971315226522768	59577509	59847711	PHACTR3	9.53412477647383e-07	0.998825446756161	0.961610812196198	ENSG00000087495
12	29359270	0.707291392911752	29337352	29381189	ERGIC2	4.27639253080443e-06	0.997236240770206	0.615233514606381	ENSG00000087502
20	56634292	0.230992698150116	56629302	56639283	TFAP2C	-6.8370701930705e-06	0.993169327074944	0.108865884507081	ENSG00000087510
20	56380863	0.632174474025535	56369389	56392337	AURKA	6.70210454901422e-06	0.997236240770206	0.52170638951969	ENSG00000087586
20	56436250	0.0240761762889954	56412112	56460387	CASS4	8.76602633617117e-06	0.955662912326175	0.00253084244998169	ENSG00000087589
11	77869770	0.932271726904857	77821109	77918432	AAMDC	1.52789494073707e-06	0.998825446756161	0.909429192866069	ENSG00000087884
19	6096368	0.539777301498517	5993164	6199572	RFX2	8.4126009272606e-07	0.994088778711637	0.411802390428847	ENSG00000087903
1	63403076	0.587533261481087	63367590	63438562	ALG6	1.16101526651602e-05	0.997236240770206	0.467812190972531	ENSG00000088035
19	55025984	0.502205578380679	55013705	55038264	GP6	1.5737166537428e-05	0.994088778711637	0.369083081027195	ENSG00000088053
2	119871724	0.780389265591042	119759631	119983818	PTPN4	-9.175534279241e-07	0.997236240770206	0.708998906436267	ENSG00000088179
2	117823514	0.403619780708093	117814650	117832379	DDX18	1.17699618575955e-05	0.993839407796838	0.263603596234739	ENSG00000088205
19	3109207	0.156695551029937	3094410	3124004	GNA11	1.82832121904411e-05	0.990668956171464	0.0579945367505116	ENSG00000088256
1	23456566	0.730763102176218	23428563	23484568	ASAP3	7.13909472132411e-06	0.997236240770206	0.645081265224671	ENSG00000088280
20	35131360	0.977514722869786	35115357	35147364	EDEM2	-6.90544749986986e-07	0.998825446756161	0.969905695733297	ENSG00000088298
20	32785870	0.443298694355825	32762385	32809356	DNMT3B	-4.78789282100645e-06	0.994081493965132	0.304810592409147	ENSG00000088305
20	31480099	0.489348414647131	31475293	31484905	REM1	-8.81436081732592e-06	0.994088778711637	0.354760922063265	ENSG00000088320
20	31770538	0.845061819151295	31739271	31801805	TPX2	1.40373987499521e-06	0.997663062013114	0.793644011377856	ENSG00000088325
20	31948528	0.852354040289656	31944964	31952092	PDRG1	1.50213528572976e-06	0.998402090464532	0.803265313528767	ENSG00000088356
20	36162152	0.908635582817011	36091504	36232799	EPB41L1	2.74531056788206e-06	0.998651248755806	0.877916822056432	ENSG00000088367
13	98718228	0.72377042622811	98683801	98752654	SLC15A1	7.56792126340392e-06	0.997236240770206	0.63616130707921	ENSG00000088386
13	98940027	0.0986063058607167	98793429	99086625	DOCK9	-5.12350194542115e-05	0.990668956171464	0.0270498140958728	ENSG00000088387
13	110896804	0.0134668115867205	110878540	110915069	ANKRD10	-3.97262516011415e-05	0.822555339762275	0.000940404558347726	ENSG00000088448
13	94585154	0.178284465638367	94574051	94596257	TGDS	-3.03984285517991e-05	0.993169327074944	0.0715846383930949	ENSG00000088451
3	51029720	0.415131718900941	50675241	51384198	DOCK3	1.89979920567494e-05	0.993839407796838	0.275373332081214	ENSG00000088538
3	50564478	0.00393464891288185	50558025	50570930	C3orf18	-2.90445952396113e-05	0.48737741801262	0.000113625410051431	ENSG00000088543
16	57454402	0.24887677647842	57447529	57461275	COQ9	1.16525305731015e-05	0.993169327074944	0.122722352072024	ENSG00000088682
3	12751491	0.687592511266171	12733525	12769457	TMEM40	-4.45173724455808e-06	0.997236240770206	0.590397694301875	ENSG00000088726
3	47255738	0.00387001566239981	47228026	47283451	KIF9	9.33258706844912e-06	0.484344662901425	0.000110424539795411	ENSG00000088727
18	6822717	0.756260112304066	6729718	6915716	ARHGAP28	-7.35169387438156e-06	0.997236240770206	0.677792610447143	ENSG00000088756
20	6023072	0.450254153430699	6006090	6040053	CRLS1	-2.24629942000939e-06	0.994081493965132	0.312214290935714	ENSG00000088766
14	103790671	0.447189178304394	103733752	103847590	PPP1R13B	1.80589828222708e-05	0.994081493965132	0.308945399047088	ENSG00000088808
20	3561081	0.150621129242713	3471040	3651122	ATRN	-2.2341497520405e-05	0.990668956171464	0.054362180803711	ENSG00000088812
20	4154364	0.510902162997079	4120980	4187747	SMOX	1.11772317639632e-05	0.994088778711637	0.378858440503336	ENSG00000088826
20	3697049	0.907297358067173	3686970	3707128	SIGLEC1	2.40278314977139e-07	0.998651248755806	0.876135005060995	ENSG00000088827
20	1454927	0.610480465327035	1442162	1467692	NSFL1C	-1.08792231731452e-05	0.997236240770206	0.495342516793445	ENSG00000088833
20	3233304	0.0436600904086542	3227417	3239190	SLC4A11	2.52231062812694e-05	0.961757330802718	0.00692788328165695	ENSG00000088836
20	3328465	0.37129961982623	3249305	3407625	C20orf194	-1.08838748570496e-05	0.993328214927006	0.23141918055894	ENSG00000088854
20	2503260	0.868317972647752	2481817	2524702	ZNF343	-2.44296790037792e-06	0.998651248755806	0.824373141634648	ENSG00000088876
20	2797353	0.77733059988184	2794069	2800637	CPXM1	8.74806110294273e-06	0.997236240770206	0.705030576954577	ENSG00000088882
20	3168104	0.0726523794432756	3162617	3173592	LZTS3	3.52795722150879e-05	0.990096169401304	0.0162749047648654	ENSG00000088899
4	186276884	0.815108731876732	186265945	186287823	F11	2.76964510065573e-06	0.997236240770206	0.754276746918199	ENSG00000088926
20	21358053	0.268816212282764	21326279	21389827	XRN2	5.55705813095891e-06	0.993169327074944	0.138833578514965	ENSG00000088930
20	21186302	0.379615051584373	21125983	21246622	KIZ	2.71230991381802e-05	0.993714345702377	0.239575051972459	ENSG00000088970
12	120484172	0.109815081468107	120469850	120498493	DYNLL1	5.6057593890136e-06	0.990668956171464	0.0323256985775644	ENSG00000088986
12	117069201	0.186101646011549	117038923	117099479	TESC	-1.66297304444641e-05	0.993169327074944	0.0767574376002971	ENSG00000088992
12	112408320	0.0782176476502267	112405199	112411442	RPL6	2.52891414893944e-05	0.990317222914068	0.0184066671217631	ENSG00000089009
20	1643466	0.230281540596573	1629152	1657779	SIRPG	-6.99412228882869e-06	0.993169327074944	0.108326907849234	ENSG00000089012
12	111872670	0.492044446244263	111843103	111902238	MAPKAPK5	-1.30300467143073e-05	0.994088778711637	0.357751103451428	ENSG00000089022
12	121160426	0.335575294714958	121132819	121188032	P2RX7	-9.07779775489589e-06	0.993328214927006	0.197418733204362	ENSG00000089041
20	13749604	0.834391011477659	13714322	13784886	ESF1	-2.20257005342764e-06	0.997236240770206	0.779590187718452	ENSG00000089048
20	18491892	0.880815672081568	18486540	18497243	RBBP9	5.11819980224063e-06	0.998651248755806	0.840937475038701	ENSG00000089050
12	113329126	0.395016829574271	113298759	113359493	SLC8B1	8.6226699191395e-06	0.993839407796838	0.254910959904109	ENSG00000089060
20	18425246	0.238940075803396	18383367	18467126	DZANK1	-2.22019676772372e-05	0.993169327074944	0.114952229241958	ENSG00000089091
12	121504944	0.380758329648833	121429097	121580791	KDM2B	5.14664012068341e-06	0.993839407796838	0.240703270075737	ENSG00000089094
20	20208660	0.6284150793077	20056618	20360702	CFAP61	-6.19004234776275e-06	0.997236240770206	0.517115219470647	ENSG00000089101
12	113467157	0.111510967548592	113462034	113472280	LHX5	-6.50348740117811e-06	0.990668956171464	0.0331546973618874	ENSG00000089116
20	13514166	0.580442671171377	13389392	13638940	TASP1	-1.38621138287287e-05	0.997236240770206	0.459383362429133	ENSG00000089123
12	112920000	0.000538411184265002	112906777	112933222	OAS1	1.91823681844282e-05	0.162600177648031	3.61224391800376e-06	ENSG00000089127
12	120160956	0.111952064851005	120127203	120194710	GCN1	2.14543358797807e-05	0.990668956171464	0.0333716178638413	ENSG00000089154
12	120198960	0.191086000570634	120196686	120201235	RPLP0	5.5438650596039e-06	0.993169327074944	0.0801231102594306	ENSG00000089157
12	120238146	0.987887559607589	120210520	120265771	PXN	2.43428211716187e-07	0.999242567199985	0.983787498679355	ENSG00000089159
12	120307776	0.738663943356235	120302316	120313237	SIRT4	-3.05054360078809e-06	0.997236240770206	0.655186883149106	ENSG00000089163
12	112734630	0.317605739094128	112570380	112898881	RPH3A	2.5049466156415e-05	0.993328214927006	0.18098630840839	ENSG00000089169
20	16422769	0.184488413333341	16272104	16573434	KIF16B	-3.93338977047533e-05	0.993169327074944	0.0756792794326734	ENSG00000089177
20	5943896	0.825936141818368	5937235	5950558	TRMT6	-1.50070733277482e-06	0.997236240770206	0.768477282378822	ENSG00000089195
20	5918396	0.219944149032511	5911430	5925361	CHGB	-4.65142633189647e-06	0.993169327074944	0.100598997706714	ENSG00000089199
12	118140806	0.715881637885069	118136027	118145584	PEBP1	7.05092310786207e-06	0.997236240770206	0.626126201581513	ENSG00000089220
12	114381060	0.628035981147804	114353931	114408190	TBX5	-7.95652377658843e-06	0.997236240770206	0.516652759805328	ENSG00000089225
12	111664066	0.725131582101346	111642146	111685986	BRAP	-1.13413205232325e-06	0.997236240770206	0.637895814119045	ENSG00000089234
12	112018384	0.373935476163867	112013316	112023451	ERP29	-2.49524367804259e-06	0.993328214927006	0.233994884557376	ENSG00000089248
12	117330156	0.969991901925715	117208142	117452170	NOS1	7.83987973159953e-07	0.998825446756161	0.959840437247378	ENSG00000089250
16	31187490	0.808591650659643	31180110	31194871	FUS	3.14392269201002e-07	0.997236240770206	0.745746874100597	ENSG00000089280
19	35162306	0.811905554252201	35154730	35169883	FXYD5	6.08261142128499e-06	0.997236240770206	0.750082584525299	ENSG00000089327
19	34682018	0.26752939074228	34677639	34686397	ZNF302	-2.44015021230826e-05	0.993169327074944	0.137773417615068	ENSG00000089335
19	35010628	0.315641186167244	34994784	35026471	GRAMD1A	2.40602091809442e-05	0.993328214927006	0.179218266117623	ENSG00000089351
19	35120102	0.393500688203508	35115879	35124324	FXYD3	1.4278596656194e-05	0.993839407796838	0.253388303235628	ENSG00000089356
16	4524752	0.0913521246272574	4510675	4538828	CDIP1	-1.31923939893599e-05	0.990668956171464	0.0238293869210999	ENSG00000089486
16	66572765	0.484194260018753	66566393	66579137	CMTM1	4.19717883032077e-07	0.994088778711637	0.349063989485124	ENSG00000089505
17	42169084	0.369263201457579	42156891	42181278	KCNH4	6.0987774960306e-06	0.993328214927006	0.229435371308879	ENSG00000089558
11	62635776	0.627705044044754	62624826	62646726	GANAB	-8.2428829877975e-06	0.997236240770206	0.516249129005124	ENSG00000089597
17	78219911	0.808493175437142	78214186	78225636	BIRC5	-3.84672030628702e-06	0.997236240770206	0.745618089167742	ENSG00000089685
14	94037310	0.0368515675076911	94026329	94048290	OTUB2	1.57911695114907e-05	0.961757330802718	0.00520482240215982	ENSG00000089723
14	94065088	0.65989458421052	94048931	94081245	DDX24	4.00594015651947e-06	0.997236240770206	0.555836793489087	ENSG00000089737
14	64477160	0.571524004738603	64449106	64505213	ZBTB25	1.16219098287918e-05	0.99665865761695	0.448835634451511	ENSG00000089775
12	8087399	0.372218412757286	8076939	8097859	NECAP1	2.69216686315502e-05	0.993328214927006	0.232315990870537	ENSG00000089818
19	4204084	0.404829133533342	4183354	4224814	ANKRD24	5.70499481131523e-06	0.993839407796838	0.264832676522252	ENSG00000089847
10	125866495	0.325496231047892	125836554	125896436	DHX32	-9.04830783155826e-06	0.993328214927006	0.188144513993927	ENSG00000089876
14	102661618	0.21782485227698	102592661	102730576	RCOR1	-1.55628428350797e-05	0.993169327074944	0.0990396381837815	ENSG00000089902
14	76203129	0.228830649289805	76151916	76254342	GPATCH2L	2.88829832326243e-05	0.993169327074944	0.107230202129096	ENSG00000089916
19	40611350	0.438366148760098	40592883	40629818	LTBP4	1.57234499364034e-05	0.994081493965132	0.299591857737114	ENSG00000090006
19	40456814	0.10328264623896	40447789	40465840	BLVRB	1.00615757086441e-05	0.990668956171464	0.0292074741823366	ENSG00000090013
1	27132898	0.468142719166519	27098815	27166981	SLC9A1	-3.12688923849576e-06	0.994088778711637	0.331490017951305	ENSG00000090020
9	92073692	0.551568917302361	92031999	92115384	SPTLC1	-6.82225622165058e-06	0.994088778711637	0.425461737775988	ENSG00000090054
14	96534742	0.189037729530693	96502373	96567111	PAPOLA	-8.89412726729581e-06	0.993169327074944	0.0787337368258667	ENSG00000090060
16	30094279	0.641699639982283	30092314	30096244	YPEL3	-1.02655077125893e-05	0.997236240770206	0.533379973302053	ENSG00000090238
7	140701734	0.708586870277868	140696821	140706646	NDUFB2	-3.47292640537396e-06	0.997236240770206	0.616873856222082	ENSG00000090266
1	26924572	0.940534245338466	26902282	26946862	NUDC	-9.51346833106563e-07	0.998825446756161	0.920461032722026	ENSG00000090273
4	1314994	0.830120788014779	1289851	1340137	MAEA	4.22559420814512e-06	0.997236240770206	0.773974936809896	ENSG00000090316
19	10278318	0.620758368355271	10270835	10285800	ICAM1	7.96306816702444e-07	0.997236240770206	0.507793342866802	ENSG00000090339
19	46733250	0.373177248023445	46719507	46746994	STRN4	-2.36035951519656e-05	0.993328214927006	0.233253044520087	ENSG00000090372
12	66221750	0.0653162776098491	66188879	66254622	IRAK3	3.12384065222837e-05	0.968559861576158	0.0136232385208352	ENSG00000090376
12	69351288	0.848950842954688	69348341	69354234	LYZ	-6.43677497420008e-06	0.998288998456957	0.798773478232944	ENSG00000090382
3	165028696	0.0765969777672555	164978898	165078495	SI	1.83047029366675e-05	0.990317222914068	0.0177754060787866	ENSG00000090402
1	20503804	0.285714142469072	20499448	20508161	MUL1	-6.39910897624317e-06	0.993169327074944	0.15300796654573	ENSG00000090432
3	186576602	0.136772433659607	186567403	186585800	DNAJB11	-2.15238390942601e-05	0.990668956171464	0.0464106561698048	ENSG00000090520
3	190039582	0.195801359272105	189956728	190122437	P3H2	-2.55225880286583e-05	0.993169327074944	0.0833546054143888	ENSG00000090530
3	184375040	0.540354768169407	184371935	184378144	THPO	2.29540281963165e-06	0.994088778711637	0.412468612707926	ENSG00000090534
3	184384951	0.220863983075575	184380073	184389829	CHRD	-1.53770013728837e-05	0.993169327074944	0.101278469991962	ENSG00000090539
19	49480219	0.492252643466627	49474207	49486231	FLT3LG	-1.36471832783882e-06	0.994088778711637	0.357982306366897	ENSG00000090554
16	474315	0.349269432777519	425619	523011	RAB11FIP3	-3.53537623281705e-06	0.993328214927006	0.21024798055635	ENSG00000090565
16	1357564	0.395356782218589	1351923	1363204	GNPTG	7.58602271257902e-06	0.993839407796838	0.255252758082861	ENSG00000090581
12	132798884	0.0350119873430743	132768909	132828858	GOLGA3	-3.37724460073863e-05	0.961757330802718	0.00477344201407528	ENSG00000090615
1	39568803	0.234718979519652	39560816	39576790	PABPC4	-1.55846108515559e-05	0.993169327074944	0.111705212535464	ENSG00000090621
19	7743779	0.472383331675946	7739994	7747564	CD209	-8.92125661138102e-06	0.994088778711637	0.336107773369321	ENSG00000090659
1	21730952	0.563612894929238	21678298	21783606	USP48	-1.54566361384752e-05	0.994784854194312	0.439531176848964	ENSG00000090686
16	70270919	0.505670375444946	70252295	70289543	AARS	8.06073526565488e-06	0.994088778711637	0.372969293640891	ENSG00000090861
16	74527286	0.229742008895749	74447427	74607144	GLG1	-2.11289875381871e-05	0.993169327074944	0.107918628491856	ENSG00000090863
16	24718920	0.0385614598218772	24610209	24827632	TNRC6A	-3.01618063453478e-05	0.961757330802718	0.00561904301683409	ENSG00000090905
19	39420500	0.722265380353472	39412585	39428415	PLEKHG2	-6.82862627176737e-06	0.997236240770206	0.634244468369595	ENSG00000090924
19	39503688	0.829886923290954	39498895	39508481	DLL3	-7.13166797350297e-07	0.997236240770206	0.773667559361506	ENSG00000090932
19	55486286	0.775937782501785	55485004	55487568	NAT14	6.28440800954079e-06	0.997236240770206	0.70322469919501	ENSG00000090971
4	55879325	0.297050888736127	55853616	55905034	EXOC1	1.28051470896428e-05	0.993169327074944	0.162774290285898	ENSG00000090989
5	146339772	0.667322984744686	146339024	146340520	POU4F3	1.93730986844772e-06	0.997236240770206	0.565062604199215	ENSG00000091010
12	76455803	0.758802028583488	76351797	76559809	OSBPL8	-1.91367873187606e-06	0.997236240770206	0.681069089767417	ENSG00000091039
7	76483835	0.340214444747559	76461676	76505994	DTX2	2.32004113012335e-05	0.993328214927006	0.201735740416062	ENSG00000091073
2	32245154	0.933187072676462	32224453	32265854	NLRC4	9.25773401817684e-07	0.998825446756161	0.910650969479466	ENSG00000091106
7	105480964	0.363740036908313	105439661	105522267	PUS7	-1.47448969991888e-05	0.993328214927006	0.224082045416341	ENSG00000091127
7	108076952	0.624481875467361	108023548	108130356	LAMB4	-2.12731465961376e-06	0.997236240770206	0.512321750545151	ENSG00000091128
7	108302170	0.617671068825226	108147623	108456717	NRCAM	1.02145785992126e-05	0.997236240770206	0.504045752791116	ENSG00000091129
7	107784346	0.795443093933777	107765467	107803225	SLC26A3	-4.4837140373471e-06	0.997236240770206	0.728579755182895	ENSG00000091138
7	107911350	0.78799313453187	107890970	107931730	DLD	4.16192286835913e-06	0.997236240770206	0.718879232026172	ENSG00000091140
18	56844140	0.698627914611085	56651675	57036606	WDR7	5.82135658803163e-06	0.997236240770206	0.60428579443573	ENSG00000091157
18	56624404	0.888149242219071	56597208	56651600	TXNL1	1.03308497812895e-06	0.998651248755806	0.850672047141197	ENSG00000091164
3	32492360	0.268676074331869	32481312	32503408	CMTM6	-1.3856431482304e-05	0.993169327074944	0.138717990254199	ENSG00000091317
2	172466818	0.606103809115497	172427354	172506282	ITGA6	7.3616234870824e-06	0.997236240770206	0.49006272266676	ENSG00000091409
2	172894084	0.322191392310246	172735274	173052893	RAPGEF4	2.50854496864992e-05	0.993328214927006	0.185135339209479	ENSG00000091428
2	173171722	0.882950369827839	173075435	173268010	MAP3K20	-3.26219548654866e-06	0.998651248755806	0.843769992306943	ENSG00000091436
4	25805594	0.936365266539757	25747427	25863760	SEL1L3	1.58952520650695e-06	0.998825446756161	0.914893845799103	ENSG00000091490
3	133762481	0.188759235811021	133745956	133779006	TF	-4.00744987593961e-05	0.993169327074944	0.0785455055065011	ENSG00000091513
3	133581996	0.52015698104841	133573730	133590261	CDV3	-9.15375167107403e-06	0.994088778711637	0.389337118497758	ENSG00000091527
17	18149192	0.403785157436606	18118582	18179802	MYO15A	-2.05587502328901e-05	0.993839407796838	0.263771567801611	ENSG00000091536
17	18196516	0.245885121778922	18183078	18209954	ALKBH5	-2.35423821147059e-05	0.993169327074944	0.120364503799844	ENSG00000091542
17	66234279	0.135264428808466	66212033	66256525	APOH	1.85199040251047e-05	0.990668956171464	0.0455731904981118	ENSG00000091583
17	5559426	0.53173921575672	5499427	5619424	NLRP1	2.13008189393378e-05	0.994088778711637	0.402558383805324	ENSG00000091592
17	6503982	0.3234931561367	6451470	6556494	PITPNM3	1.5251431240543e-05	0.993328214927006	0.186318750885679	ENSG00000091622
17	4963549	0.0776554288584177	4959226	4967872	SPAG7	-4.59025726016927e-05	0.990317222914068	0.0181867141589189	ENSG00000091640
8	76774252	0.598083310908466	76681219	76867285	ZFHX4	6.2784746248118e-06	0.997236240770206	0.480422296334244	ENSG00000091656
7	130384226	0.351394414187827	130380339	130388114	CPA1	7.61243775603339e-06	0.993328214927006	0.212261862711131	ENSG00000091704
7	130034868	0.0616858450049316	130018286	130051451	ZC3HC1	-1.06740668819178e-05	0.968559861576158	0.0123798988528296	ENSG00000091732
6	151893155	0.537382507596454	151656691	152129619	ESR1	-4.73414596051101e-06	0.994088778711637	0.409042539801466	ENSG00000091831
6	153067854	0.506248996240199	153004459	153131249	RGS17	-1.24241694746332e-05	0.994088778711637	0.373619376424084	ENSG00000091844
8	6531530	0.510866899922843	6499651	6563409	ANGPT2	-8.08241794309786e-06	0.994088778711637	0.37881866265769	ENSG00000091879
17	44017567	0.808252022896723	44011188	44023946	TMEM101	3.07489698104204e-06	0.997236240770206	0.745302725500585	ENSG00000091947
3	112347826	0.221326865856834	112332841	112362812	CD200	1.06019314536364e-05	0.993169327074944	0.101621005422619	ENSG00000091972
3	112623162	0.722395284319651	112596794	112649530	CCDC80	-2.57564889917391e-06	0.997236240770206	0.634409872488127	ENSG00000091986
14	24506430	0.38323367602753	24505353	24507506	CMA1	-1.2947245861214e-05	0.993839407796838	0.243151651639506	ENSG00000092009
14	24137561	0.029167384925299	24136158	24138964	PSME1	-5.38060550064528e-07	0.961757330802718	0.00350427583029188	ENSG00000092010
14	35103992	0.102061759732257	35085467	35122517	PPP2R3C	3.85152626436194e-05	0.990668956171464	0.0286380865459726	ENSG00000092020
14	22951694	0.267762738510477	22946228	22957161	HAUS4	3.39288641240725e-05	0.993169327074944	0.137965458071006	ENSG00000092036
14	23424228	0.111890422229497	23412738	23435718	MYH7	1.45986589161959e-05	0.990668956171464	0.0333412714366728	ENSG00000092054
14	23154484	0.664953565847869	23125295	23183674	SLC7A8	9.97968462084068e-06	0.997236240770206	0.562116343879757	ENSG00000092068
14	20450886	0.237548915938134	20446668	20455105	OSGEP	-3.34033546431289e-05	0.993169327074944	0.113878524205503	ENSG00000092094
14	23349609	0.351637234911636	23346306	23352912	SLC22A17	7.00452552070903e-06	0.993328214927006	0.212492378257963	ENSG00000092096
14	30678962	0.434632239862802	30622112	30735812	SCFD1	1.41475268928359e-05	0.994081493965132	0.295659016277942	ENSG00000092108
14	30589593	0.833877936464198	30559123	30620063	G2E3	-1.1827781693445e-06	0.997236240770206	0.778915233727692	ENSG00000092140
14	39125598	0.559990239808378	39114223	39136973	GEMIN2	5.28257553148429e-06	0.994088778711637	0.435287004916905	ENSG00000092208
14	24256773	0.594358814274922	24249114	24264432	TGM1	1.00513216918007e-05	0.997236240770206	0.475961248435381	ENSG00000092295
14	24241158	0.452138520724309	24239643	24242674	TINF2	-2.69275555571644e-06	0.994088778711637	0.314228994454149	ENSG00000092330
5	116509275	0.498068715317498	116443616	116574934	SEMA6A	1.19402234086561e-05	0.994088778711637	0.364457754972469	ENSG00000092421
15	50619644	0.746034860844899	50552473	50686815	TRPM7	2.64550171218521e-06	0.997236240770206	0.664639947582581	ENSG00000092439
15	41570630	0.423080925241136	41557675	41583586	TYRO3	-2.04568901108734e-05	0.993839407796838	0.283590528521134	ENSG00000092445
15	43847691	0.333196206636488	43826963	43868419	WDR76	-7.67930301365578e-06	0.993328214927006	0.19521658719233	ENSG00000092470
15	42385908	0.486516405796453	42359500	42412317	CAPN3	-1.28052686287699e-05	0.994088778711637	0.351627482916761	ENSG00000092529
1	118936301	0.919883482031977	118883046	118989556	TBX15	1.80477051816673e-06	0.998692557600916	0.892903564339545	ENSG00000092607
1	119702006	0.80884750185941	119659798	119744215	PHGDH	5.36999754750165e-06	0.997236240770206	0.746081488466013	ENSG00000092621
20	62828679	0.381300471362968	62816244	62841114	COL9A3	-1.88072372860819e-05	0.993839407796838	0.241238846804745	ENSG00000092758
6	158792576	0.668779604261243	158765741	158819412	EZR	4.48802726972222e-06	0.997236240770206	0.566875464972854	ENSG00000092820
17	35049532	0.539692484062307	35009744	35089319	RFFL	-6.64374107609341e-06	0.994088778711637	0.411704560477865	ENSG00000092871
17	75835971	0.520145199000543	75827225	75844717	UNC13D	9.61448808586743e-06	0.994088778711637	0.38932372944063	ENSG00000092929
17	76758999	0.409992311587091	76736549	76781449	MFSD11	1.13656510096381e-05	0.993839407796838	0.270099581529245	ENSG00000092931
8	26586136	0.0192639595816277	26514093	26658178	DPYSL2	-2.94520437086025e-05	0.899507959627422	0.00173207420501522	ENSG00000092964
1	218395427	0.811946502586332	218346235	218444619	TGFB2	1.9617490277347e-06	0.997236240770206	0.75013618080998	ENSG00000092969
22	45175928	0.897076281004718	45163841	45188015	NUP50	-4.07047263548128e-06	0.998651248755806	0.862535308380819	ENSG00000093000
22	19500036	0.628992386046981	19479459	19520612	CDC45	1.39772306173522e-06	0.997236240770206	0.51781965443682	ENSG00000093009
22	19955751	0.150896655383764	19941607	19969895	COMT	3.29950829064978e-05	0.990668956171464	0.0545250613849516	ENSG00000093010
6	132728776	0.984439674347284	132722787	132734765	VNN3	2.11334169620348e-07	0.998906372066114	0.979172916208922	ENSG00000093134
6	127316160	0.617626506022385	127288710	127343609	ECHDC1	9.52611210534944e-06	0.997236240770206	0.503991706534814	ENSG00000093144
3	37114594	0.316334975296892	37052656	37176532	LRRFIP2	-3.4295192180059e-05	0.993328214927006	0.17984200577136	ENSG00000093167
3	42574524	0.401351099978096	42547969	42601080	SEC22C	2.1578987295e-05	0.993839407796838	0.261302617912563	ENSG00000093183
3	38384054	0.806371689035403	38346760	38421348	XYLB	-2.91748576290159e-06	0.997236240770206	0.742844395449136	ENSG00000093217
5	170788698	0.465691101342054	170763350	170814047	GABRP	1.05598216944934e-05	0.994088778711637	0.328828700855925	ENSG00000094755
17	41395658	0.0440667980584761	41393724	41397592	KRT31	-2.6766325978779e-05	0.961757330802718	0.00703693517655726	ENSG00000094796
5	138200530	0.0114848108267876	138187716	138213343	CDC23	3.0921651307359e-05	0.822555339762275	0.000716247344010767	ENSG00000094880
12	53316160	0.0151063145339494	53307456	53324864	AAAS	-1.89094303247846e-05	0.836252338151921	0.00114429533389008	ENSG00000094914
12	54255536	0.217993879273705	54230940	54280133	CBX5	9.73855562103468e-06	0.993169327074944	0.0991636914158791	ENSG00000094916
1	171198219	0.731635740736335	171185208	171211230	FMO2	4.94916771708832e-06	0.997236240770206	0.64619601627917	ENSG00000094963
1	172572091	0.402782997889166	172532349	172611833	SUCO	1.63047728787232e-05	0.993839407796838	0.262754184318123	ENSG00000094975
2	47482640	0.425468971380836	47402969	47562311	MSH2	1.91897903393829e-05	0.993839407796838	0.286073186559524	ENSG00000095002
5	56855863	0.898049194352698	56815574	56896152	MAP3K1	2.44660161684073e-06	0.998651248755806	0.863829076332533	ENSG00000095015
19	12678868	0.508673522496828	12675833	12681902	DHPS	-8.32963005727426e-06	0.994088778711637	0.376346701387411	ENSG00000095059
19	12817872	0.145482851079646	12763003	12872740	HOOK2	1.3089420987153e-05	0.990668956171464	0.0513577416078617	ENSG00000095066
11	114540805	0.944421577220367	114521715	114559895	NXPE1	9.81527636020733e-07	0.998825446756161	0.925653667705266	ENSG00000095110
11	118587712	0.654334520811726	118572390	118603033	ARCN1	-1.72241802171695e-06	0.997236240770206	0.548952881912883	ENSG00000095139
9	109246470	0.389146943028816	109171975	109320964	EPB41L4B	1.52480440399607e-05	0.993839407796838	0.249031506937024	ENSG00000095203
9	105735578	0.984181886304222	105694544	105776612	TMEM38B	4.1178446192272e-07	0.998906372066114	0.978827909240773	ENSG00000095209
9	120829240	0.115118139003902	120815496	120842984	PSMD5	4.84763799763347e-05	0.990668956171464	0.0349442363798436	ENSG00000095261
9	122383116	0.950863938568306	122370530	122395703	PTGS1	9.59605764833578e-07	0.998825446756161	0.934262304728747	ENSG00000095303
9	129103000	0.601229558930197	129094810	129111189	CRAT	-1.67016529617028e-05	0.997236240770206	0.484198536139884	ENSG00000095321
9	127758529	0.200692257000871	127738317	127778741	SH2D3C	-1.88927225654265e-05	0.993169327074944	0.0867544387851007	ENSG00000095370
9	98069907	0.807607842375673	98056739	98083075	NANS	-7.18761321721083e-06	0.997236240770206	0.744460400497739	ENSG00000095380
9	98227360	0.168079410802842	98198999	98255721	TBC1D2	-1.2713665336923e-05	0.99106293254171	0.0650308068930556	ENSG00000095383
9	114453765	0.165452458043257	114402080	114505450	WHRN	4.31075835549558e-05	0.990668956171464	0.0633810426435726	ENSG00000095397
10	93639299	0.753418749955447	93612588	93666010	PDE6C	2.10523239190924e-06	0.997236240770206	0.674133337173555	ENSG00000095464
10	100249989	0.468816675590389	100232298	100267680	CWF19L1	-2.30178189937724e-05	0.994088778711637	0.332222694944804	ENSG00000095485
10	100977888	0.896415626544335	100969905	100985871	SEMA4G	6.72204137570649e-07	0.998651248755806	0.861656871150584	ENSG00000095539
10	91977047	0.83364341405069	91923769	92030325	BTAF1	-2.44622332014415e-06	0.997236240770206	0.778606742268232	ENSG00000095564
10	122999812	0.770046946761202	122990806	123008817	IKZF5	-3.08080371062729e-06	0.997236240770206	0.695595085525392	ENSG00000095574
10	96231644	0.112494196392531	96191702	96271587	BLNK	-1.51902949343155e-05	0.990668956171464	0.0336389563479373	ENSG00000095585
10	96439262	0.13685522836992	96364606	96513918	TLL2	2.8049209818379e-05	0.990668956171464	0.046456800130092	ENSG00000095587
10	93075682	0.780725990761614	93073475	93077890	CYP26A1	-2.06206061870791e-06	0.997236240770206	0.709435989826682	ENSG00000095596
10	114205787	0.269945816708614	114179270	114232304	TDRD1	-2.1660707504961e-05	0.993169327074944	0.13976649150401	ENSG00000095627
10	95436592	0.149965648895003	95311771	95561414	SORBS1	-9.77652301988867e-06	0.990668956171464	0.0539754083967121	ENSG00000095637
10	28680140	0.611832194946851	28677342	28682939	BAMBI	1.04704542911217e-05	0.997236240770206	0.496975879517379	ENSG00000095739
19	55367426	0.0458713122656116	55364389	55370463	IL11	-1.65624253748938e-06	0.961757330802718	0.00752889125752119	ENSG00000095752
10	26073397	0.691093568944654	25934267	26212527	MYO3A	7.6561875532429e-06	0.997236240770206	0.594796746915909	ENSG00000095777
10	28577928	0.717418439295791	28532744	28623112	WAC	-7.37447319022216e-06	0.997236240770206	0.628078759533391	ENSG00000095787
6	12086928	0.556500005057191	12008857	12164999	HIVEP1	1.12179116139131e-06	0.994088778711637	0.431207925861387	ENSG00000095951
6	39318833	0.700745343135611	39314698	39322968	KCNK16	-4.09678481307531e-06	0.997236240770206	0.606957938155138	ENSG00000095981
6	49735910	0.268985126042845	49727384	49744437	CRISP3	1.49691016293178e-05	0.993169327074944	0.138972945112024	ENSG00000096006
6	35877154	0.413371051779819	35832966	35921342	SRPK1	-1.01800211847756e-05	0.993839407796838	0.273563172232591	ENSG00000096063
6	36214767	0.176326206859432	36196744	36232790	BRPF3	2.05476700270302e-05	0.993169327074944	0.0703093547609564	ENSG00000096070
6	43681496	0.580915963959008	43675202	43687791	MRPS18A	1.43660501411418e-06	0.997236240770206	0.459944803458842	ENSG00000096080
6	41745410	0.554964995156258	41736711	41754109	PGC	-1.22193854576975e-05	0.994088778711637	0.429417058703744	ENSG00000096088
6	52678848	0.275963424092594	52671109	52686588	TMEM14A	-1.90727307158831e-05	0.993169327074944	0.144771902981217	ENSG00000096092
6	52446004	0.0256378866900944	52362123	52529886	EFHC1	-1.18379327444345e-05	0.961757330802718	0.00281583474578002	ENSG00000096093
6	44250027	0.805661497570313	44246166	44253888	HSP90AB1	-3.87215205166518e-06	0.997236240770206	0.741916198806044	ENSG00000096384
6	33799342	0.908536740130056	33794673	33804011	MLN	-1.77371219636918e-06	0.998651248755806	0.877785205781758	ENSG00000096395
6	44418976	0.662965152684367	44387525	44450426	CDC5L	-3.74567505360772e-06	0.997236240770206	0.559646386375457	ENSG00000096401
6	33658470	0.846059406218339	33620365	33696574	ITPR3	-5.74640011943166e-06	0.997916222719067	0.794959417028286	ENSG00000096433
6	27461930	0.236327284925828	27450743	27473118	ZNF184	-1.97773618819004e-05	0.993169327074944	0.11293855716862	ENSG00000096654
6	7564146	0.475706590120036	7541575	7586717	DSP	1.81113516665771e-05	0.994088778711637	0.339739257013848	ENSG00000096696
10	67901530	0.404387893229163	67884669	67918390	SIRT1	-5.41588486949834e-06	0.993839407796838	0.26438403671161	ENSG00000096717
9	27009652	0.550743678788368	26956373	27062930	IFT74	1.28422821397614e-05	0.994088778711637	0.424502030492397	ENSG00000096872
9	5056286	0.13714784177455	4984390	5128183	JAK2	-9.60621932756793e-06	0.990668956171464	0.0466200189161893	ENSG00000096968
19	18078970	0.874365834612397	18058995	18098944	IL12RB1	1.30656918546655e-06	0.998651248755806	0.832384818950299	ENSG00000096996
9	130800810	0.972520655064488	130713946	130887675	ABL1	3.56870055317566e-07	0.998825446756161	0.963223535912771	ENSG00000097007
1	6328912	0.862763922382782	6264269	6393554	ACOT7	1.78525406685922e-06	0.998651248755806	0.817022728753493	ENSG00000097021
1	86726377	0.543723129915041	86704570	86748184	SH3GLB1	9.64742621093793e-06	0.994088778711637	0.416360291073867	ENSG00000097033
1	91513328	0.817855784603961	91500893	91525764	CDC7	-6.93011074241723e-06	0.997236240770206	0.757876225469037	ENSG00000097046
1	85178960	0.879762928634432	85156873	85201046	SYDE2	-1.32315732158206e-06	0.998651248755806	0.839540930119153	ENSG00000097096
9	76126492	0.667990960986298	75890644	76362339	PCSK5	-7.68872460566445e-06	0.997236240770206	0.565893792546892	ENSG00000099139
10	100355979	0.511254630569382	100347124	100364834	SCD	5.05058255413561e-06	0.994088778711637	0.37925609729406	ENSG00000099194
10	114558058	0.16796501257049	114431113	114685003	ABLIM1	-1.57590446156884e-05	0.99106293254171	0.0649586415064298	ENSG00000099204
9	5799096	0.821951253559699	5765076	5833117	ERMP1	-2.03225826148244e-06	0.997236240770206	0.7632468400161	ENSG00000099219
10	27523206	0.40963380502816	27504174	27542237	RAB18	4.60505369048523e-06	0.993839407796838	0.269732856619982	ENSG00000099246
10	33256877	0.803971267147282	33177492	33336262	NRP1	-2.53398135976393e-06	0.997236240770206	0.739707792043166	ENSG00000099250
10	24900606	0.85293688550925	24848607	24952604	PRTFDC1	3.80896827110823e-06	0.998402090464532	0.804034893299384	ENSG00000099256
1	99670242	0.491581872632656	99645943	99694541	PALMD	-1.2424697002335e-05	0.994088778711637	0.357237564412989	ENSG00000099260
10	69479571	0.49207016915373	69451473	69507669	TSPAN15	6.52108122238013e-06	0.994088778711637	0.35777966648098	ENSG00000099282
10	70082532	0.625953393621432	70052796	70112269	H2AFY2	1.32656459731184e-05	0.997236240770206	0.514113916467657	ENSG00000099284
19	18124742	0.616680689818296	18097793	18151692	MAST3	5.73458718490699e-06	0.997236240770206	0.502844929254224	ENSG00000099308
19	58567254	0.776614115003309	58561932	58572577	MZF1	4.30625327268221e-06	0.997236240770206	0.70410151593034	ENSG00000099326
19	17227712	0.492983297282976	17226204	17229219	OCEL1	2.03894695956391e-05	0.994088778711637	0.358794025516225	ENSG00000099330
19	17145159	0.648476333889599	17075781	17214537	MYO9B	-2.43785154690396e-06	0.997236240770206	0.541720179179336	ENSG00000099331
19	38353359	0.861013236436229	38335775	38370943	CATSPERG	2.84208191211068e-06	0.998651248755806	0.814707272090922	ENSG00000099338
19	38379180	0.600230096000089	38374536	38383824	PSMD8	2.31016990826194e-06	0.997236240770206	0.48299817560797	ENSG00000099341
16	30936440	0.262812045996654	30924097	30948783	FBXL19	7.17937127825503e-06	0.993169327074944	0.133910760925701	ENSG00000099364
16	30999958	0.271059869113485	30989256	31010661	STX1B	1.78024863997791e-05	0.993169327074944	0.140688639124231	ENSG00000099365
16	30988712	0.49079281427933	30988271	30989152	HSD3B7	1.11233734307305e-05	0.994088778711637	0.356362043205213	ENSG00000099377
16	30970962	0.76753021682631	30957294	30984629	SETD1A	-3.04347634136444e-06	0.997236240770206	0.69233962395763	ENSG00000099381
16	30864086	0.825647098002988	30833626	30894547	BCL7C	-5.55577336476511e-07	0.997236240770206	0.768097734197652	ENSG00000099385
16	1792692	0.22918547195738	1790413	1794971	IGFALS	-3.35622280438062e-05	0.993169327074944	0.107498046175191	ENSG00000099769
19	8426144	0.390324725079856	8413270	8439017	MARCH2	-2.55258005586205e-05	0.993839407796838	0.250207813780652	ENSG00000099785
19	536902	0.554607620317875	531712	542092	CDC34	1.22451200419829e-06	0.994088778711637	0.4290003908394	ENSG00000099804
9	21870097	0.418161214090771	21802543	21937651	MTAP	-1.60498830636416e-05	0.993839407796838	0.27849639382613	ENSG00000099810
19	1091004	0.553775630884804	1086629	1095380	POLR2E	-1.72270091835332e-05	0.994088778711637	0.42803076661802	ENSG00000099817
19	2477193	0.799004271784937	2476127	2478259	GADD45B	-1.18996157943511e-06	0.997236240770206	0.733223574932802	ENSG00000099860
19	2044354	0.502757311019866	2037465	2051244	MKNK2	4.9695589103234e-06	0.994088778711637	0.369701171658497	ENSG00000099875
22	19993392	0.583134152958943	19969976	20016808	ARVCF	1.41565440883754e-05	0.997236240770206	0.462578373839038	ENSG00000099889
22	20114634	0.7128873803294	20111876	20117392	TRMT2A	-4.35126312012555e-06	0.997236240770206	0.62232522739625	ENSG00000099899
22	20121648	0.603034683381643	20115938	20127357	RANBP1	2.3821778906729e-06	0.997236240770206	0.486368307006684	ENSG00000099901
22	20138732	0.0653141619207676	20129456	20148007	ZDHHC8	-3.0641294055097e-05	0.968559861576158	0.0136225004576286	ENSG00000099904
22	20468701	0.0815281739731443	20441519	20495883	KLHL22	-1.9276965041738e-05	0.990317222914068	0.0197224297223274	ENSG00000099910
22	20541704	0.521821442401254	20495913	20587495	MED15	1.41818430047551e-05	0.994088778711637	0.391229845817797	ENSG00000099917
22	20780800	0.921889762626373	20773879	20787720	SERPIND1	-2.58787046597377e-06	0.998692557600916	0.895578586772225	ENSG00000099937
22	20875100	0.471506227503333	20858983	20891218	SNAP29	-1.68786981306711e-05	0.994088778711637	0.335151171121671	ENSG00000099940
22	20935588	0.506736273778609	20917426	20953749	CRKL	-2.56027470179692e-06	0.994088778711637	0.374167074767183	ENSG00000099942
22	23810732	0.0597644139755807	23786963	23834502	SMARCB1	5.13090638027497e-05	0.968559861576158	0.0117408250819993	ENSG00000099956
22	21021872	0.362554253725892	21015027	21028717	P2RX6	-2.12339216994067e-05	0.993328214927006	0.222937935774231	ENSG00000099957
22	21030836	0.785256450217594	21028831	21032840	SLC7A4	4.85967837057952e-06	0.997236240770206	0.715320798182528	ENSG00000099960
22	17679855	0.974874627240696	17628855	17730855	BCL2L13	-3.42812091750815e-07	0.998825446756161	0.966373066949894	ENSG00000099968
22	23976786	0.903078556668506	23973104	23980469	DDT	3.05143489780861e-06	0.998651248755806	0.870519597681576	ENSG00000099977
22	30264834	0.384715427003651	30262829	30266840	OSM	-1.69167326453098e-05	0.993839407796838	0.244620939327529	ENSG00000099985
22	30309518	0.449783018981243	30291990	30327046	TBC1D10A	5.56423157418797e-06	0.994081493965132	0.311711159229535	ENSG00000099992
22	24185184	0.0644483599341215	24181259	24189110	SUSD2	3.81963015325337e-05	0.968559861576158	0.0133217759210256	ENSG00000099994
22	30342530	0.462304517108358	30331988	30353072	SF3A1	-9.5000762850719e-06	0.994088778711637	0.325162577042093	ENSG00000099995
22	24232398	0.30970571192254	24219654	24245142	GGT5	7.20484430147195e-06	0.993169327074944	0.173911323312827	ENSG00000099998
22	30395291	0.468373248168843	30368811	30421771	RNF215	-2.02637779462746e-05	0.994088778711637	0.331740580530631	ENSG00000099999
22	30411087	0.10740138626567	30396857	30425317	SEC14L2	1.70333180281778e-05	0.990668956171464	0.0311595751597067	ENSG00000100003
22	30460004	0.030514405616598	30447959	30472049	SEC14L3	4.69176090001946e-05	0.961757330802718	0.00378278140152927	ENSG00000100012
22	24344278	0.509756047239672	24270817	24417740	SPECC1L	-7.02403670051253e-06	0.994088778711637	0.377566168275918	ENSG00000100014
22	21681776	0.564261744704392	21666009	21697543	PPIL2	-1.26054696534693e-05	0.994869786634544	0.440292449253045	ENSG00000100023
22	24511248	0.099206901518922	24494107	24528390	UPB1	-2.38040136641088e-05	0.990668956171464	0.0273233901742556	ENSG00000100024
22	30591731	0.715605103650236	30576625	30606837	PES1	2.06956540196912e-06	0.997236240770206	0.625774978212759	ENSG00000100029
22	24611908	0.47858380231417	24594811	24629005	GGT1	2.01626200769109e-05	0.994088778711637	0.342892237351981	ENSG00000100031
22	21930038	0.591971158004562	21919420	21940657	PPM1F	4.11738270137733e-06	0.997236240770206	0.473106721438089	ENSG00000100034
22	30652334	0.29181540690361	30635652	30669016	SLC35E4	2.93861415435206e-05	0.993169327074944	0.158238929353514	ENSG00000100036
22	21982508	0.73400313911593	21982200	21982816	TOP3B	2.63412766897326e-06	0.997236240770206	0.649222011367552	ENSG00000100038
22	25203606	0.0747507645157849	25199850	25207363	CRYBB3	-3.19906666045031e-05	0.990317222914068	0.0170667328897751	ENSG00000100053
22	37298686	0.222911970284854	37282027	37315345	CYTH4	-9.51684651761004e-06	0.993169327074944	0.102797067859761	ENSG00000100055
22	19137482	0.756702599433098	19130279	19144684	DGCR14	-7.04688533549368e-06	0.997236240770206	0.678362774934735	ENSG00000100056
22	37477732	0.696650285278879	37469063	37486401	MFNG	5.73599218460294e-06	0.997236240770206	0.601792188562406	ENSG00000100060
22	37504952	0.404489414003997	37490362	37519542	CARD10	-2.70768527729327e-05	0.993839407796838	0.264487239446472	ENSG00000100065
22	19177202	0.873275911940217	19175575	19178830	SLC25A1	2.20149744103428e-06	0.998651248755806	0.830940405143436	ENSG00000100075
22	31137708	0.530005713448165	31134809	31140607	PLA2G3	9.52067091220417e-06	0.994088778711637	0.400572097762511	ENSG00000100078
22	37621020	0.503877947320388	37608475	37633564	GGA1	-1.05459267012254e-05	0.994088778711637	0.370957462701678	ENSG00000100083
22	26276536	0.719114206348346	26169474	26383597	SEZ6L	5.80932057397779e-06	0.997236240770206	0.630234623962304	ENSG00000100095
22	37677707	0.119905720956331	37675608	37679806	LGALS1	9.81887275332956e-06	0.990668956171464	0.0373737584471789	ENSG00000100097
22	26467658	0.474272811418435	26451480	26483836	HPS4	-1.13743305436295e-05	0.994088778711637	0.338171140041677	ENSG00000100099
22	31287046	0.785859366914672	31281593	31292498	PIK3IP1	5.41592901102278e-06	0.997236240770206	0.716104520527048	ENSG00000100100
22	26489268	0.734583839612285	26483877	26494658	SRRD	-6.55079170578415e-06	0.997236240770206	0.649964651347006	ENSG00000100104
22	31336018	0.607539801882704	31325804	31346232	PATZ1	4.12446706854207e-06	0.997236240770206	0.49179355927011	ENSG00000100105
22	37736780	0.889858302406518	37697004	37776556	TRIOBP	4.11652517122061e-06	0.998651248755806	0.852942122495737	ENSG00000100106
22	26501865	0.887466142148134	26491225	26512505	TFIP11	-5.04772783684694e-06	0.998651248755806	0.849764865478174	ENSG00000100109
22	37812540	0.537909513845155	37807905	37817176	GCAT	-1.45312709000843e-05	0.994088778711637	0.40964946325565	ENSG00000100116
22	26608683	0.282852342265562	26599278	26618088	CRYBB1	-1.13254654629756e-05	0.993169327074944	0.150574802121102	ENSG00000100122
22	37839861	0.244171720032783	37830855	37848867	ANKRD54	1.57036067359085e-05	0.993169327074944	0.119021239537778	ENSG00000100124
22	37862670	0.876603055851612	37849328	37876011	EIF3L	-1.02041823995999e-06	0.998651248755806	0.83535046483979	ENSG00000100129
22	41682217	0.202353923926592	41673930	41690504	SNU13	-6.44727370216774e-06	0.993169327074944	0.0879205292414913	ENSG00000100138
22	37924240	0.787068346204706	37905657	37942822	MICALL1	-2.13277588671204e-06	0.997236240770206	0.717676452403947	ENSG00000100139
22	38033747	0.704633491137474	38025579	38041915	POLR2F	2.80323217153053e-06	0.997236240770206	0.611870726001395	ENSG00000100142
22	41813489	0.137596250126768	41800679	41826299	CCDC134	-2.56737040611379e-05	0.990668956171464	0.0468705524204893	ENSG00000100147
22	31830492	0.912182902991608	31753951	31907034	DEPDC5	4.81776818700109e-07	0.998692557600916	0.882641313138855	ENSG00000100150
22	38066006	0.81702528961293	38056311	38075701	PICK1	6.33036260768844e-06	0.997236240770206	0.756787776807826	ENSG00000100151
22	28328940	0.89234300537572	27978014	28679865	TTC28	2.70193013883087e-06	0.998651248755806	0.856243410631969	ENSG00000100154
22	38081114	0.571363822049188	38078134	38084093	SLC16A8	1.15799462878068e-05	0.99665865761695	0.448646753583585	ENSG00000100156
22	41942942	0.509070054522146	41938721	41947164	CENPM	-3.76236055978905e-06	0.994088778711637	0.376793270942555	ENSG00000100162
22	41987246	0.460769244605526	41976272	41998221	SEPT3	-1.27765587602991e-05	0.994088778711637	0.323504474279783	ENSG00000100167
22	32078030	0.519761078480259	32043032	32113029	SLC5A1	-8.30562534584825e-06	0.994088778711637	0.388887284733931	ENSG00000100170
22	32236908	0.633555134390047	32218476	32255341	SLC5A4	-8.33662863728662e-06	0.997236240770206	0.523394840342766	ENSG00000100191
22	38475750	0.489714014374425	38468062	38483439	KDELR3	1.04577694771198e-05	0.994088778711637	0.355166000384133	ENSG00000100196
22	42128702	0.34702796777078	42126499	42130906	CYP2D6	-2.7486877028589e-05	0.993328214927006	0.208130370295372	ENSG00000100197
22	38495554	0.19204819284394	38483448	38507660	DDX17	2.15822788536183e-05	0.993169327074944	0.0807787881434758	ENSG00000100201
22	42251814	0.751371114039949	42160013	42343616	TCF20	2.37386986945412e-06	0.997236240770206	0.671498378959548	ENSG00000100207
22	28750097	0.437469030908503	28742679	28757515	HSCB	3.27920949307215e-06	0.994081493965132	0.298645544340121	ENSG00000100209
22	38665247	0.095280236587085	38656640	38673854	CBY1	-4.22033162720381e-05	0.990668956171464	0.0255538765515101	ENSG00000100211
22	38683684	0.0856067855317742	38681948	38685421	TOMM22	-1.18115896131981e-05	0.990668956171464	0.0213912230627856	ENSG00000100216
22	23102218	0.189059095553282	23059415	23145021	RSPH14	1.10105990530927e-05	0.993169327074944	0.078748184611962	ENSG00000100218
22	28797576	0.258504372104713	28794555	28800597	XBP1	1.28961243878775e-05	0.993169327074944	0.130416482031425	ENSG00000100219
22	32399918	0.300213706097759	32387582	32412255	RTCB	2.00128835246709e-05	0.993169327074944	0.165534792392279	ENSG00000100220
22	38693550	0.0871931006487869	38685543	38701556	JOSD1	-3.10310236023034e-05	0.990668956171464	0.0220542921527069	ENSG00000100221
22	32486752	0.327312492471243	32474676	32498829	FBXO7	-2.0766860113583e-05	0.993328214927006	0.189805010265377	ENSG00000100225
22	38722011	0.099113874784267	38705723	38738299	GTPBP1	-2.34850027713247e-05	0.990668956171464	0.0272809470709899	ENSG00000100226
22	42599342	0.394390868247434	42583721	42614962	POLDIP3	9.82203975822074e-06	0.993839407796838	0.254281968683557	ENSG00000100227
22	23154838	0.6847303976607	23145326	23164350	RAB36	-3.98401074501229e-06	0.997236240770206	0.586806412422089	ENSG00000100228
22	32832372	0.732071367934045	32801701	32863043	TIMP3	-3.68201344757207e-06	0.997236240770206	0.646752639177995	ENSG00000100234
22	50394152	0.372457732028076	50343304	50444999	PPP6R2	-2.59386780681856e-05	0.993328214927006	0.232549762834005	ENSG00000100239
22	38750688	0.133199761177066	38735042	38766333	SUN2	-2.35998282004942e-05	0.990668956171464	0.0444358210367114	ENSG00000100242
22	42633704	0.792209868966549	42617840	42649568	CYB5R3	-3.55056322353058e-06	0.997236240770206	0.724367396498943	ENSG00000100243
22	38786353	0.095111482626866	38778508	38794198	DNAL4	-2.57379426480885e-05	0.990668956171464	0.0254788462001953	ENSG00000100246
22	29060258	0.22791958481484	29058672	29061844	C22orf31	1.69145730433192e-05	0.993169327074944	0.10654354154491	ENSG00000100249
22	50505320	0.537500635647629	50502949	50507691	LMF2	1.49176479923967e-05	0.994088778711637	0.409178560662859	ENSG00000100258
22	29263915	0.906479820486623	29259852	29267978	RHBDD3	-9.69286293232778e-07	0.998651248755806	0.875046607870717	ENSG00000100263
22	42936766	0.856054997613161	42858387	43015145	PACSIN2	-2.70956355266909e-06	0.998402090464532	0.808153417404899	ENSG00000100266
22	43067919	0.644367961214678	43046410	43089428	TTLL1	-7.04940570555701e-06	0.997236240770206	0.53666049628981	ENSG00000100271
22	29316306	0.996393747528427	29312933	29319679	RASL10A	8.63046528033551e-08	0.999744508905335	0.995172897335641	ENSG00000100276
22	29358132	0.467006400898351	29327682	29388583	AP1B1	-9.96306284899595e-06	0.994088778711637	0.330255741702385	ENSG00000100280
22	35276630	0.999854632666481	35257452	35295807	HMGXB4	1.09668039724326e-09	0.999991945445196	0.999805419909772	ENSG00000100281
22	35323634	0.837544209814804	35299275	35347994	TOM1	4.44096491367514e-06	0.997236240770206	0.783739847166235	ENSG00000100284
22	29485816	0.205248947657854	29480243	29491390	NEFH	-5.15422266840958e-06	0.993169327074944	0.0899653517840114	ENSG00000100285
22	50590202	0.525390136679156	50578949	50601455	CHKB	-1.64906275558785e-05	0.994088778711637	0.395296231645452	ENSG00000100288
22	43120230	0.504178600026439	43110748	43129712	BIK	1.16476112930609e-05	0.994088778711637	0.37129470872374	ENSG00000100290
22	35387288	0.312411464337382	35380361	35394214	HMOX1	-1.15228622952292e-06	0.993169327074944	0.176324035768732	ENSG00000100292
22	43137800	0.246134488481894	43132206	43143394	MCAT	-1.33941124501671e-05	0.993169327074944	0.120560435607142	ENSG00000100294
22	29530066	0.849220098983604	29505879	29554254	THOC5	-5.83194104050826e-06	0.998288998456957	0.799128759470663	ENSG00000100296
22	35412746	0.57157555618346	35400063	35425430	MCM5	-7.86393979940528e-06	0.99665865761695	0.448896426045025	ENSG00000100297
22	50625464	0.432377389053292	50622754	50628173	ARSA	-2.56965259728624e-05	0.994081493965132	0.293291490246932	ENSG00000100299
22	43157378	0.979953029843627	43151514	43163242	TSPO	6.14908789119614e-07	0.998897387866516	0.973168549953105	ENSG00000100300
22	35547434	0.281473468277533	35540868	35554001	RASD2	3.35440372891645e-05	0.993169327074944	0.149407150116309	ENSG00000100302
22	43176878	0.655650830101346	43166622	43187133	TTLL12	1.4570575973995e-05	0.997236240770206	0.550580920257207	ENSG00000100304
22	39136408	0.474228482100123	39120167	39152650	CBX7	4.22955999966906e-06	0.994088778711637	0.338122690078811	ENSG00000100307
22	39234055	0.748668132456195	39223359	39244751	PDGFB	4.40905045372096e-06	0.997236240770206	0.668022835281149	ENSG00000100311
22	29725962	0.371017452588816	29720084	29731839	CABP7	1.95707991909106e-05	0.993328214927006	0.231143982871042	ENSG00000100314
22	39316636	0.837396442686363	39312882	39320389	RPL3	4.191931891306e-07	0.997236240770206	0.783545322106504	ENSG00000100316
22	29752646	0.54740985328608	29738330	29766961	ZMAT5	5.38679289827634e-06	0.994088778711637	0.420630687849136	ENSG00000100319
22	35883580	0.864820393763218	35738736	36028425	RBFOX2	-3.40322748523457e-06	0.998651248755806	0.819743517979204	ENSG00000100320
22	39367756	0.148691635621601	39349925	39385588	SYNGR1	-3.49845200392499e-05	0.990668956171464	0.0532265832581886	ENSG00000100321
22	39418400	0.841523867713231	39399741	39437060	TAB1	-4.00936124477643e-06	0.997308443121669	0.788981015912388	ENSG00000100324
22	29813456	0.0415050992589791	29788608	29838304	ASCC2	3.37516278515212e-05	0.961757330802718	0.00636141639208226	ENSG00000100325
22	29957010	0.573294247421605	29883155	30030866	MTMR3	1.41430316732238e-05	0.996969962553752	0.450924357716357	ENSG00000100330
22	39508782	0.117022551904095	39499432	39518132	MIEF1	-1.38040422517701e-05	0.990668956171464	0.0359032841372177	ENSG00000100335
22	36196982	0.88868347605991	36189124	36204840	APOL4	3.67119590256193e-06	0.998651248755806	0.851381589947166	ENSG00000100336
22	43885846	0.819911631892422	43879678	43892013	PNPLA5	-1.34558164284593e-06	0.997236240770206	0.760571534136483	ENSG00000100341
22	36334650	0.5238541605074	36281281	36388018	MYH9	-6.57851396534729e-06	0.994088778711637	0.393544668283805	ENSG00000100345
22	39630245	0.833756627070022	39570753	39689737	CACNA1I	2.33026878418326e-06	0.997236240770206	0.778755661077556	ENSG00000100346
22	43982976	0.632983086937015	43955421	44010531	SAMM50	1.07268764263946e-05	0.997236240770206	0.522695116166247	ENSG00000100347
22	36474533	0.126369129726574	36467036	36482030	TXN2	-1.80677372337853e-05	0.990668956171464	0.0407501081412817	ENSG00000100348
22	36497146	0.845187669672993	36487190	36507101	FOXRED2	5.10925841874036e-06	0.997663062013114	0.793809942020166	ENSG00000100350
22	39937402	0.702244292834138	39901082	39973721	GRAP2	-3.24655993111979e-06	0.997236240770206	0.608850982466847	ENSG00000100351
22	36520143	0.0842706504414865	36510850	36529436	EIF3D	-7.48956000160777e-06	0.990317222914068	0.0208387891875095	ENSG00000100353
22	40190312	0.303853317376179	40044817	40335808	TNRC6B	-1.40667750078195e-05	0.993169327074944	0.16873047925053	ENSG00000100354
22	40390436	0.314240690233232	40370591	40410280	SGSM3	-2.0079095546921e-05	0.993169327074944	0.177961345268893	ENSG00000100359
22	36767229	0.113009804609399	36758202	36776256	IFT27	-1.79286655429646e-05	0.990668956171464	0.0338939627772526	ENSG00000100360
22	36810082	0.853819644490357	36800684	36819479	PVALB	-3.81884113324045e-06	0.998402090464532	0.80520063426586	ENSG00000100362
22	45215554	0.990537493667523	45190338	45240769	KIAA0930	-2.73067804422374e-07	0.999744230163434	0.987334285294062	ENSG00000100364
22	36927038	0.711611167621407	36913628	36940449	CSF2RB	-1.810132739295e-06	0.997236240770206	0.620706523685938	ENSG00000100368
22	40794514	0.423341688965394	40769630	40819399	SLC25A17	9.94332432847795e-06	0.993839407796838	0.283861308613423	ENSG00000100372
22	45290428	0.759631635731328	45284982	45295874	UPK3A	9.24680369500559e-06	0.997236240770206	0.682139014212859	ENSG00000100373
22	45325462	0.283057095398991	45308968	45341955	FAM118A	3.17820075330596e-05	0.993169327074944	0.150748451296274	ENSG00000100376
22	37057563	0.972255180685959	37051736	37063390	KCTD17	-4.0830036138732e-07	0.998825446756161	0.962868356143819	ENSG00000100379
22	40840778	0.414475372482024	40824535	40857022	ST13	6.2288082792921e-06	0.993839407796838	0.274698114472094	ENSG00000100380
22	37150446	0.630011403192928	37125838	37175054	IL2RB	-1.26737073878927e-05	0.997236240770206	0.519063602999981	ENSG00000100385
22	40962334	0.879536756486503	40951359	40973309	RBX1	-5.96512288045639e-07	0.998651248755806	0.839240924478091	ENSG00000100387
22	41135932	0.316524118722262	41091786	41180079	EP300	2.50198431728308e-06	0.993328214927006	0.180012175469896	ENSG00000100393
22	41218238	0.945746380226083	41205205	41231271	L3MBTL2	-2.93805981716502e-07	0.998825446756161	0.927423642870009	ENSG00000100395
22	41265931	0.896592331497798	41245611	41286251	RANGAP1	-1.66655501147362e-06	0.998651248755806	0.861891818977886	ENSG00000100401
22	41330834	0.219626798946722	41301522	41360147	ZC3H7B	6.7605447024253e-06	0.993169327074944	0.100364948229747	ENSG00000100403
22	41464221	0.106979405851868	41459717	41468725	PHF5A	-1.33594601470761e-06	0.990668956171464	0.0309573756718645	ENSG00000100410
22	41497236	0.0422936143423108	41469125	41525348	ACO2	2.58402618488461e-05	0.961757330802718	0.00656645902646085	ENSG00000100412
22	41535205	0.0258241961405186	41525804	41544606	POLR3H	5.61077224561886e-05	0.961757330802718	0.0028506498598652	ENSG00000100413
22	41583392	0.170379491764341	41576894	41589890	PMM1	-5.92287056589786e-06	0.99180310044523	0.0664879390388475	ENSG00000100417
22	41609562	0.134003900317116	41598028	41621096	DESI1	2.05901546262802e-05	0.990668956171464	0.0448775257606901	ENSG00000100418
22	46711336	0.816349935490977	46684411	46738261	CERK	-1.24672091661825e-06	0.997236240770206	0.755902813215456	ENSG00000100422
22	50072646	0.287139257003403	50059391	50085902	MLC1	3.41703670434385e-05	0.993169327074944	0.154224512867577	ENSG00000100427
22	50247521	0.279901784501809	50245183	50249859	HDAC10	1.13214901988692e-05	0.993169327074944	0.148079967040451	ENSG00000100429
14	88253553	0.58680884692862	88180199	88326907	KCNK10	1.01070539292617e-05	0.997236240770206	0.466949328914747	ENSG00000100433
14	22606667	0.745741740290577	22600119	22613215	ABHD4	-4.4471900995405e-06	0.997236240770206	0.664263570013465	ENSG00000100439
14	24435884	0.207597742131688	24429935	24441834	KHNYN	-3.46109475493889e-05	0.993169327074944	0.0916366121845272	ENSG00000100441
14	24574908	0.688177264145673	24573556	24576260	CTSG	-3.436605591801e-06	0.997236240770206	0.591131970969745	ENSG00000100448
14	24608090	0.215730547380381	24606480	24609699	GZMH	4.15074560002753e-06	0.993169327074944	0.0975071265524673	ENSG00000100450
14	24632610	0.648348380548922	24630954	24634267	GZMB	-2.47431263002758e-06	0.997236240770206	0.541562439458175	ENSG00000100453
14	22925880	0.604164925897491	22922176	22929585	PRMT5	-1.12959960323231e-05	0.997236240770206	0.48772804482527	ENSG00000100462
14	31060778	0.471929322145967	31025106	31096450	AP4S1	-4.68849659804704e-06	0.994088778711637	0.335612516946542	ENSG00000100478
14	50112616	0.22576420632569	50108633	50116600	VCPKMT	-2.45177089730104e-05	0.993169327074944	0.104925217835858	ENSG00000100483
14	50174339	0.320634763355658	50117120	50231558	SOS2	7.91353845756616e-06	0.993328214927006	0.183723474079549	ENSG00000100485
14	50376227	0.772709473037786	50335993	50416461	CDKL1	-6.71036958203777e-06	0.997236240770206	0.699041839004615	ENSG00000100490
14	51035662	0.816854127799358	50975262	51096061	TRIM9	-4.45460933126219e-06	0.997236240770206	0.756563478194956	ENSG00000100505
14	52783431	0.295370884610756	52775194	52791668	GNPNAT1	-1.69446128276975e-05	0.993169327074944	0.161314287039694	ENSG00000100522
14	53095014	0.852791914890579	53036745	53153282	DDHD1	-2.87826283257614e-06	0.998402090464532	0.803843468491774	ENSG00000100523
14	54432496	0.910661604401939	54423560	54441431	CNIH1	2.2109647892513e-06	0.998692557600916	0.880614944342433	ENSG00000100528
14	67327184	0.0501925978013299	67294371	67359996	ATP6V1D	1.94855511915586e-05	0.961757330802718	0.00875978120270881	ENSG00000100554
14	57481584	0.807087841190643	57469301	57493867	C14orf105	1.74088309750815e-06	0.997236240770206	0.743780549825381	ENSG00000100557
14	67399592	0.404315460225034	67386983	67412200	PLEK2	1.30659143689392e-05	0.993839407796838	0.264310411163821	ENSG00000100558
14	67591121	0.918202803118857	67581955	67600287	PIGH	1.42723586896574e-06	0.998692557600916	0.890663088263841	ENSG00000100564
14	76848337	0.200164191279158	76826372	76870302	LRRC74A	-2.48899779220091e-05	0.993169327074944	0.0863850276412108	ENSG00000100565
14	58258422	0.334399347979502	58244831	58272012	PSMA3	-4.59318992451629e-06	0.993328214927006	0.19632924682101	ENSG00000100567
14	67660953	0.197093368202146	67647075	67674831	VTI1B	-9.21488513849636e-06	0.993169327074944	0.084248000196635	ENSG00000100568
14	58417868	0.591710157636187	58408494	58427242	TIMM9	-1.91232633550189e-06	0.997236240770206	0.47279493933933	ENSG00000100575
14	77326241	0.255218753589709	77320885	77331597	GSTZ1	-2.00768976363146e-05	0.993169327074944	0.127772633235692	ENSG00000100577
14	58489337	0.708880375652877	58427385	58551289	KIAA0586	-1.66428212751738e-06	0.997236240770206	0.617245612176539	ENSG00000100578
14	77356065	0.309051224801886	77335021	77377109	TMED8	-2.0557556313543e-05	0.993169327074944	0.17332936793518	ENSG00000100580
14	77384093	0.767777745646577	77376689	77391497	SAMD15	-1.9063438612408e-06	0.997236240770206	0.692659698699584	ENSG00000100583
14	77463714	0.740667407783088	77457953	77469474	AHSA1	1.99852905827892e-06	0.997236240770206	0.657753909308068	ENSG00000100591
14	59280042	0.0458601997770163	59188680	59371405	DAAM1	2.76921403391886e-05	0.961757330802718	0.00752582148335103	ENSG00000100592
14	77486622	0.883082623196812	77474394	77498850	ISM2	-9.82882013361472e-07	0.998651248755806	0.843945508035198	ENSG00000100593
14	77561385	0.661576033009828	77505997	77616773	SPTLC2	-1.19602293932272e-05	0.997236240770206	0.557922240495596	ENSG00000100596
14	92601384	0.15190621551676	92513774	92688994	RIN3	3.72585940970949e-05	0.990668956171464	0.0551234078174229	ENSG00000100599
14	92726254	0.898984864528746	92703807	92748702	LGMN	3.79384967624e-07	0.998651248755806	0.865073471006535	ENSG00000100600
14	77690212	0.577680602652692	77672404	77708020	ALKBH1	9.76063066583254e-06	0.997236240770206	0.456110266945015	ENSG00000100601
14	77739403	0.517144998875591	77717599	77761207	SNW1	7.46436075579028e-06	0.994088778711637	0.385918357512577	ENSG00000100603
14	93026617	0.28602542169241	92936914	93116320	ITPK1	-3.13116450484896e-05	0.993169327074944	0.153273413093505	ENSG00000100605
14	60159402	0.806888591157181	60148948	60169856	DHRS7	-4.1876111294395e-06	0.997236240770206	0.743520073271547	ENSG00000100612
14	60272420	0.547685655043677	60245752	60299087	PPM1A	1.43114176863208e-05	0.994088778711637	0.42095060870083	ENSG00000100614
14	60716938	0.30090402403804	60709528	60724348	SIX4	6.27968639943581e-06	0.993169327074944	0.166139351441775	ENSG00000100625
14	69308143	0.557180803166496	69259277	69357009	GALNT16	1.36064999263944e-05	0.994088778711637	0.43200281136572	ENSG00000100626
14	93955472	0.290831928852513	93934153	93976791	ASB2	2.58087718900434e-06	0.993169327074944	0.157391757656367	ENSG00000100628
14	80718250	0.595292343762011	80476983	80959517	CEP128	-2.63976119210953e-06	0.997236240770206	0.477078446627584	ENSG00000100629
14	69389375	0.687474470802888	69380123	69398627	ERH	-1.95454337618104e-06	0.997236240770206	0.590249492909313	ENSG00000100632
14	69663369	0.142339341268689	69611596	69715142	SUSD6	7.07523357176095e-06	0.990668956171464	0.0495509855962469	ENSG00000100647
14	69786353	0.432273496855726	69775417	69797289	SLC10A1	-5.285788584319e-06	0.994081493965132	0.293182542542379	ENSG00000100652
14	103339284	0.461349916259033	103333544	103345025	EIF5	9.72208047800556e-06	0.994088778711637	0.324131316033463	ENSG00000100664
14	94565502	0.189313642391021	94561091	94569913	SERPINA4	2.40049968959619e-05	0.993169327074944	0.0789203834494156	ENSG00000100665
14	70116644	0.429840505419178	70044217	70189070	SLC8A3	-4.13843276050128e-06	0.994081493965132	0.290634598014313	ENSG00000100678
14	95121825	0.592415968851408	95086228	95157422	DICER1	8.03370583089755e-06	0.997236240770206	0.473638192357202	ENSG00000100697
14	64425744	0.647460024522588	64388031	64463457	MTHFD1	-8.41950954677084e-06	0.997236240770206	0.540467561829229	ENSG00000100714
14	95712082	0.486023475552759	95709967	95714196	TCL1A	-4.26857083348972e-06	0.994088778711637	0.351082881677377	ENSG00000100721
14	88595252	0.871257158577054	88562909	88627596	ZC3H14	-2.35039461022393e-06	0.998651248755806	0.828265731886137	ENSG00000100722
16	1501885	0.555902656190629	1493344	1510426	TELO2	1.68592410299709e-05	0.994088778711637	0.430510782995476	ENSG00000100726
14	96262396	0.0594866835569895	96255824	96268967	BDKRB1	4.81462614074245e-05	0.968559861576158	0.0116495514689522	ENSG00000100739
14	96864513	0.349464125430671	96797304	96931722	VRK1	-1.00406884315378e-05	0.993328214927006	0.210432238767093	ENSG00000100749
14	73256068	0.160438860983642	73237497	73274640	PAPLN	3.48966211222974e-05	0.990668956171464	0.0602756558235289	ENSG00000100767
14	90954097	0.1599043697679	90847862	91060332	RPS6KA5	1.99909399773886e-05	0.990668956171464	0.0599479723595306	ENSG00000100784
14	22998037	0.644805920335549	22985908	23010166	C14orf93	2.37844977125569e-06	0.997236240770206	0.537199365198281	ENSG00000100802
14	23025886	0.928662738894323	23016543	23035230	PSMB5	-1.6512225487474e-06	0.998825446756161	0.904612956319165	ENSG00000100804
14	23076054	0.976844036094956	23058564	23093544	ACIN1	1.9716733191119e-07	0.998825446756161	0.969008244951916	ENSG00000100813
14	20322340	0.147036912055947	20311368	20333312	CCNB1IP1	-2.63794456770546e-05	0.990668956171464	0.0522597665303972	ENSG00000100814
14	91999622	0.0215039875823581	91965991	92033253	TRIP11	3.58314874503042e-05	0.919179678443443	0.00208865698462604	ENSG00000100815
14	20456454	0.684063927323941	20455191	20457718	APEX1	8.90495978306796e-07	0.997236240770206	0.585970791749992	ENSG00000100823
14	23323737	0.659759765284573	23321289	23326185	PABPN1	-3.14434002192635e-06	0.997236240770206	0.555669654793311	ENSG00000100836
14	23361077	0.550550329754042	23356402	23365752	EFS	7.92551461239739e-06	0.994088778711637	0.42427725706799	ENSG00000100842
14	32118348	0.304419952882131	32076967	32159728	ARHGAP5	-1.65204363597859e-05	0.993169327074944	0.169229823615437	ENSG00000100852
14	102352009	0.499179715953702	102341102	102362916	CINP	-4.00078959256887e-06	0.994088778711637	0.365698358219878	ENSG00000100865
14	35005762	0.512391854590743	34981957	35029567	SRP54	-1.62148245518009e-05	0.994088778711637	0.380539895170479	ENSG00000100883
14	35199730	0.406975354623092	35121846	35277614	KIAA0391	-1.88647510978185e-05	0.993839407796838	0.267018187002143	ENSG00000100890
14	35298063	0.907615167284406	35278633	35317493	PSMA6	3.28339765861894e-06	0.998651248755806	0.876558136122304	ENSG00000100902
14	35403128	0.537310336157479	35401511	35404746	NFKBIA	-7.0865309214041e-06	0.994088778711637	0.408959442434995	ENSG00000100906
14	24140278	0.737527323600925	24138968	24141588	EMC9	-5.30569369848663e-06	0.997236240770206	0.653731338539463	ENSG00000100908
14	24145300	0.846529307541192	24143365	24147235	PSME2	9.39933098615574e-07	0.997994570466713	0.795579112311346	ENSG00000100911
14	35881060	0.508915262069233	35829795	35932325	BRMS1L	3.42181207804255e-06	0.994088778711637	0.376618928382393	ENSG00000100916
14	24192415	0.995673279852185	24189143	24195687	TM9SF1	-3.27363908651548e-08	0.999744508905335	0.994208531494467	ENSG00000100926
14	39070782	0.167302011143196	39031919	39109646	SEC23A	-1.72864797837823e-05	0.99106293254171	0.0645409785238788	ENSG00000100934
14	24235848	0.645787393915949	24232455	24239242	GMPR2	-2.80395025914526e-06	0.997236240770206	0.538407415048498	ENSG00000100938
14	39179266	0.193482860739276	39175313	39183218	PNN	1.55664084636644e-05	0.993169327074944	0.0817599856189801	ENSG00000100941
14	24268638	0.207979353523143	24265538	24271739	RABGGTA	-1.8361601909962e-05	0.993169327074944	0.0919091746252279	ENSG00000100949
14	24372638	0.840355805462162	24365673	24379604	NFATC4	-3.76905681527182e-06	0.997236240770206	0.787442247149094	ENSG00000100968
20	45905488	0.439799114102069	45898821	45912155	PLTP	8.96808820437949e-06	0.994081493965132	0.301105231489046	ENSG00000100979
20	45941326	0.332846652853174	45934628	45948023	PCIF1	-1.38416540017046e-05	0.993328214927006	0.194893705693456	ENSG00000100982
20	34942124	0.339222775559234	34928430	34955817	GSS	1.60886257040367e-05	0.993328214927006	0.200810402535337	ENSG00000100983
20	46012734	0.765852620480454	46008908	46016561	MMP9	3.20937128599085e-06	0.997236240770206	0.690170997644917	ENSG00000100985
20	25076625	0.305266984682698	25070885	25082365	VSX1	1.67433292628676e-05	0.993169327074944	0.169977176904018	ENSG00000100987
20	35047654	0.203030810822728	35002438	35092871	TRPC4AP	1.88989943103847e-05	0.993169327074944	0.0883971298898279	ENSG00000100991
20	25273042	0.139235390185314	25248069	25298014	PYGB	4.32210451991904e-05	0.990668956171464	0.0477906069550542	ENSG00000100994
20	25342863	0.146150884984253	25294743	25390983	ABHD12	1.99722507426499e-05	0.990668956171464	0.0517447775046869	ENSG00000100997
20	35194156	0.866765526759506	35172073	35216240	PROCR	-4.16322516056791e-06	0.998651248755806	0.822317885194664	ENSG00000101000
20	25430178	0.15584756287753	25407727	25452628	GINS1	5.51332860722966e-06	0.990668956171464	0.0574822827523333	ENSG00000101003
20	25519111	0.144690009546835	25452705	25585517	NINL	3.4485452263135e-05	0.990668956171464	0.0508997928130754	ENSG00000101004
20	46124068	0.193786630898469	46118272	46129863	CD40	-2.73118347632566e-05	0.993169327074944	0.0819682844377417	ENSG00000101017
20	47283052	0.466151915329316	47209214	47356889	ZMYND8	7.34772412302367e-06	0.994088778711637	0.329328461970578	ENSG00000101040
20	43619114	0.721972214770111	43590931	43647296	IFT52	-4.56631373705742e-06	0.997236240770206	0.63387121617272	ENSG00000101052
20	44395148	0.152408701802836	44355700	44434596	HNF4A	1.28924515325431e-05	0.990668956171464	0.055422117379783	ENSG00000101076
20	36698922	0.4327732407443	36651766	36746078	NDRG3	-1.7295008081722e-05	0.994081493965132	0.293706714466377	ENSG00000101079
20	36629387	0.342156048464409	36612558	36646216	SLA2	-3.43982317450712e-06	0.993328214927006	0.203551435582182	ENSG00000101082
20	36609026	0.594544266749646	36605734	36612317	C20orf24	-1.73865194308807e-06	0.997236240770206	0.47618313756645	ENSG00000101084
20	51474894	0.843059295673891	51386957	51562831	NFATC2	-1.51673132272818e-06	0.997663062013114	0.791004293826481	ENSG00000101096
20	44781326	0.457811159236497	44752314	44810338	RIMS4	8.04359075197334e-06	0.994088778711637	0.320316623877828	ENSG00000101098
20	44934548	0.841860833600749	44910062	44959035	PABPC1L	-4.20916461754547e-06	0.997468476827118	0.789424991997866	ENSG00000101104
20	45023216	0.298983974750102	44966474	45079959	STK4	1.47330840345959e-05	0.993169327074944	0.16445964913594	ENSG00000101109
20	51792426	0.75599190133687	51782331	51802520	SALL4	4.22901379134958e-06	0.997236240770206	0.677447048278464	ENSG00000101115
20	54217950	0.952925576698557	54207847	54228052	PFDN4	3.71502177033811e-07	0.998825446756161	0.937017917922406	ENSG00000101132
20	54563384	0.0408624456219309	54475597	54651171	DOK5	2.04283272634426e-05	0.961757330802718	0.00619622151416401	ENSG00000101134
20	56399370	0.506131625422191	56392371	56406369	CSTF1	1.47201914028123e-05	0.994088778711637	0.373487484802851	ENSG00000101138
20	57217688	0.561897424003325	57168748	57266629	BMP7	-1.47507984761332e-05	0.99425283584947	0.437520087681396	ENSG00000101144
20	57365110	0.700384526747892	57351010	57379211	RAE1	4.27819232029061e-06	0.997236240770206	0.606502431820642	ENSG00000101146
20	63878386	0.282044679385405	63865228	63891545	TPD52L2	-9.05072649540502e-06	0.993169327074944	0.149890488881341	ENSG00000101150
20	58988170	0.976567855056372	58981208	58995133	NELFCD	8.84721435177952e-07	0.998825446756161	0.968638690136741	ENSG00000101158
20	59001216	0.327753546180221	58995185	59007247	CTSZ	-1.59858511372659e-05	0.993328214927006	0.190208955089764	ENSG00000101160
20	64007118	0.571941847575339	63981135	64033100	PRPF6	1.20543164088625e-05	0.996969962553752	0.449328431418709	ENSG00000101161
20	59022360	0.345007611750821	59019254	59025466	TUBB1	3.87270560479252e-06	0.993328214927006	0.206227546085613	ENSG00000101162
20	59038027	0.396408796958436	59033145	59042909	PRELID3B	1.06629692630792e-05	0.993839407796838	0.256311374601762	ENSG00000101166
20	62217618	0.396433491627197	62214970	62220267	HRH3	-7.64486584156472e-06	0.993839407796838	0.25633624039099	ENSG00000101180
20	62664115	0.0736162748752891	62642445	62685785	SLCO4A1	2.20822813601848e-05	0.990317222914068	0.0166368193262938	ENSG00000101187
20	62799096	0.220343981306698	62796453	62801738	MRGBP	-9.4093615163232e-06	0.993169327074944	0.100894151985475	ENSG00000101189
20	62851462	0.374121797429718	62841160	62861763	TCFL5	2.04882040445228e-05	0.993328214927006	0.234177291617395	ENSG00000101190
20	62907845	0.536563527385409	62877738	62937952	DIDO1	4.28010133974199e-06	0.994088778711637	0.408099836228324	ENSG00000101191
20	62943297	0.940094836196868	62938119	62948475	GID8	-6.46635449383922e-07	0.998825446756161	0.919874169517645	ENSG00000101193
20	62961116	0.319480906674016	62952647	62969585	SLC17A9	1.26494470467286e-05	0.993328214927006	0.182679209189484	ENSG00000101194
20	63238195	0.752462661774662	63235883	63240507	BIRC7	-5.35435809928336e-06	0.997236240770206	0.672902793839346	ENSG00000101197
20	63256739	0.382383792134714	63240784	63272694	NKAIN4	1.28477580516146e-05	0.993839407796838	0.242310157646761	ENSG00000101198
20	63281289	0.826473364252037	63272785	63289793	ARFGAP1	1.09429678061558e-06	0.997236240770206	0.769182783101312	ENSG00000101199
20	63314018	0.314078496812888	63293186	63334851	COL20A1	1.36514804849756e-05	0.993169327074944	0.17781596751882	ENSG00000101203
20	63360812	0.153625998875694	63343223	63378401	CHRNA4	-3.78775144779261e-05	0.990668956171464	0.0561482161173986	ENSG00000101204
20	63493664	0.0371149374959548	63488013	63499315	EEF1A2	-2.97651862584234e-06	0.961757330802718	0.00526779771380419	ENSG00000101210
20	63532686	0.673271541089219	63528001	63537370	PTK6	3.29190018066524e-06	0.997236240770206	0.572473693451455	ENSG00000101213
20	63607322	0.670985904555077	63587602	63627041	GMEB2	1.00311979522302e-05	0.997236240770206	0.569623692056175	ENSG00000101216
20	3760948	0.326436407373352	3753508	3768387	C20orf27	1.59881932570305e-05	0.993328214927006	0.189003466042606	ENSG00000101220
20	3796446	0.819057012025739	3786772	3806121	CDC25B	-6.46861533695783e-06	0.997236240770206	0.759450931976383	ENSG00000101224
20	3971446	0.426023155300185	3927309	4015582	RNF24	1.87380923609876e-05	0.993839407796838	0.286650250025456	ENSG00000101236
20	63703355	0.660483430173073	63698685	63708025	ARFRP1	6.03388321613227e-07	0.997236240770206	0.556566928875041	ENSG00000101246
20	13803266	0.217422988787256	13784950	13821582	NDUFAF5	-2.24304471212323e-05	0.993169327074944	0.0987449202715042	ENSG00000101247
20	13922845	0.0282457477968895	13849247	13996443	SEL1L2	-3.0896624212897e-05	0.961757330802718	0.00331868387799528	ENSG00000101251
20	768048	0.75870453956026	760080	776015	SLC52A3	5.24389736759338e-06	0.997236240770206	0.68094337910338	ENSG00000101276
20	893108	0.509018101330746	869899	916317	ANGPT4	4.77022856534891e-06	0.994088778711637	0.376734753671354	ENSG00000101280
20	980358	0.440446803746724	958452	1002264	RSPO4	9.5899073262063e-06	0.994081493965132	0.301790001302434	ENSG00000101282
20	31546176	0.703330326724342	31514428	31577923	HM13	3.60616992161841e-06	0.997236240770206	0.610223273698489	ENSG00000101294
20	1287822	0.135983508389783	1266316	1309328	SNPH	2.47244961753673e-05	0.990668956171464	0.0459718211095797	ENSG00000101298
20	31826998	0.414148961665525	31819308	31834689	MYLK2	1.19334989707641e-05	0.993839407796838	0.274362505004413	ENSG00000101306
20	1591791	0.806967892561628	1563521	1620061	SIRPB1	-2.44553469196403e-06	0.997236240770206	0.743623741244703	ENSG00000101307
20	18534454	0.207875647112779	18507493	18561415	SEC23B	-2.75478463548329e-05	0.993169327074944	0.0918350748325932	ENSG00000101310
20	6099194	0.0637359422713107	6074845	6123544	FERMT1	3.8779194939428e-05	0.968559861576158	0.0130762978941456	ENSG00000101311
20	1986521	0.695082841782227	1978757	1994285	PDYN	4.47072053276118e-07	0.997236240770206	0.599817249513342	ENSG00000101327
20	32021315	0.461237641076754	32010450	32032180	CCM2L	3.63029919483885e-06	0.994088778711637	0.324010086441242	ENSG00000101331
20	9275002	0.0816202614545606	9068763	9481242	PLCB4	-5.13199406545982e-05	0.990317222914068	0.0197595297742873	ENSG00000101333
20	36546466	0.869955467480126	36541484	36551447	MYL9	-1.55680969554474e-06	0.998651248755806	0.826541569545674	ENSG00000101335
20	32077022	0.258002559798623	32052188	32101856	HCK	-1.13353437662301e-05	0.993169327074944	0.130011485842262	ENSG00000101336
20	32138382	0.105087337835487	32109506	32167258	TM9SF4	-5.2436562736617e-06	0.990668956171464	0.0300569139021833	ENSG00000101337
20	36885178	0.6555725771652	36876121	36894235	TLDC2	-5.74284205838546e-06	0.997236240770206	0.550484106085992	ENSG00000101342
20	20045207	0.462927083380463	20034368	20056046	CRNKL1	3.10647045539353e-06	0.994088778711637	0.325835646289947	ENSG00000101343
20	32223274	0.220297160676697	32207880	32238667	POFUT1	-3.27395379398766e-06	0.993169327074944	0.10085957348238	ENSG00000101346
20	36921036	0.826929089334002	36890229	36951843	SAMHD1	3.12430224456001e-06	0.997236240770206	0.76978132465296	ENSG00000101347
20	37140407	0.229278866582631	37101226	37179588	MROH8	2.12049214730193e-05	0.993169327074944	0.107568585597686	ENSG00000101353
20	2655269	0.811667157466634	2652145	2658393	NOP56	-3.45262638211786e-06	0.997236240770206	0.749770563325563	ENSG00000101361
20	37303449	0.560456536560022	37289638	37317260	MANBAL	-1.06748258506637e-05	0.994088778711637	0.435832713353171	ENSG00000101363
20	2661307	0.709013703180508	2658395	2664219	IDH3B	-7.26229470842389e-06	0.997236240770206	0.617414500071722	ENSG00000101365
20	32835149	0.464006804963584	32819893	32850405	MAPRE1	2.06294768711085e-05	0.994088778711637	0.327003902880139	ENSG00000101367
20	33380200	0.5163752553747	33358839	33401561	CDK5RAP1	6.71705798262209e-06	0.994088778711637	0.385045963006613	ENSG00000101391
20	38008238	0.347108338043395	37983007	38033468	TTI1	-2.20256973476058e-05	0.993328214927006	0.208206180912876	ENSG00000101407
20	33681044	0.324237785963355	33675683	33686404	E2F1	-1.03863607767237e-05	0.993328214927006	0.186996787728192	ENSG00000101412
20	33711536	0.680855600680787	33702754	33720319	PXMP4	-1.97908416579287e-06	0.997236240770206	0.581951618858269	ENSG00000101417
20	33832835	0.97755098304654	33811304	33854366	CHMP4B	5.72668036928064e-07	0.998825446756161	0.969954216220094	ENSG00000101421
20	38298827	0.0855222454690652	38260149	38337505	BPI	-2.42953297582043e-05	0.990668956171464	0.0213561046883478	ENSG00000101425
20	23566740	0.896458469849552	23564732	23568749	CST9L	1.5543562240761e-06	0.998651248755806	0.86171383533619	ENSG00000101435
20	38726917	0.373010717649949	38724462	38729372	SLC32A1	-6.90743377202417e-06	0.993328214927006	0.233090212349353	ENSG00000101438
20	23632590	0.708617990326584	23626706	23638473	CST3	9.71743100435479e-06	0.997236240770206	0.616913271037219	ENSG00000101439
20	23687340	0.981219082724	23685640	23689040	CST4	-1.89657806351765e-07	0.998906372066114	0.974862815926079	ENSG00000101441
20	38760481	0.535506937301441	38748442	38772520	ACTR5	-1.73554744872991e-05	0.994088778711637	0.40688447355135	ENSG00000101442
20	45475619	0.28110137981391	45469706	45481532	WFDC2	5.58890984768399e-06	0.993169327074944	0.149092585158938	ENSG00000101443
20	34296035	0.412517411505502	34280268	34311802	AHCY	-3.13924586490707e-06	0.993839407796838	0.272686834725152	ENSG00000101444
20	38864364	0.420345420026467	38805705	38923024	PPP1R16B	7.24616205131804e-06	0.993839407796838	0.280754619116757	ENSG00000101445
20	45514042	0.487963993299584	45512461	45515624	SPINT3	-1.29364446315752e-05	0.994088778711637	0.353228176685441	ENSG00000101446
20	38939709	0.0569733877062687	38926312	38953106	FAM83D	-1.95716869504723e-05	0.968559861576158	0.0108363533260011	ENSG00000101447
20	45544189	0.714174039470962	45540626	45547752	EPPIN	9.09887735755134e-06	0.997236240770206	0.623957998244665	ENSG00000101448
20	39001011	0.0364762806296344	38962299	39039723	DHX35	-2.47565499334855e-05	0.961757330802718	0.00511560951172048	ENSG00000101452
20	45801682	0.347480072103821	45791937	45811427	DNTTIP1	1.87701790063699e-05	0.993328214927006	0.208556940372258	ENSG00000101457
20	34553600	0.55659994543467	34546854	34560345	MAP1LC3A	-1.0618405169747e-05	0.994088778711637	0.431324590652712	ENSG00000101460
20	24567908	0.302020375150982	24469199	24666616	SYNDIG1	-2.6647048390977e-06	0.993169327074944	0.167118565518264	ENSG00000101463
20	34618814	0.979452407537771	34560542	34677085	PIGU	7.24189204498642e-07	0.99886852800323	0.972498618307234	ENSG00000101464
20	45828480	0.192604286419482	45823214	45833745	TNNC2	2.26996437131076e-05	0.993169327074944	0.0811586071131159	ENSG00000101470
20	45850341	0.86412107039734	45843276	45857406	ACOT8	2.9344460814606e-06	0.998651248755806	0.818818178416725	ENSG00000101473
20	24977952	0.619570535393141	24962925	24992979	APMAP	-7.27413500716113e-06	0.997236240770206	0.506350700559284	ENSG00000101474
18	37404542	0.969840596443265	37243047	37566037	CELF4	-4.8995499509681e-07	0.998825446756161	0.959638022695917	ENSG00000101489
18	80128277	0.693839557810953	80109031	80147523	ADNP2	-3.91732376058679e-06	0.997236240770206	0.598251667172247	ENSG00000101544
18	80040378	0.671810745567899	80034358	80046397	RBFA	-1.44256051245352e-05	0.997236240770206	0.570651856032896	ENSG00000101546
18	186452	0.396460664093589	158383	214520	USP14	-5.09333383773387e-06	0.993839407796838	0.256363602003017	ENSG00000101557
18	9937012	0.326700251631615	9914002	9960021	VAPA	2.07386982578839e-05	0.993328214927006	0.189244745096422	ENSG00000101558
18	2554517	0.849914602508773	2537525	2571509	METTL4	-1.23569769059855e-06	0.998402090464532	0.800045236215719	ENSG00000101574
18	2730378	0.394908089938827	2655738	2805017	SMCHD1	-1.29466622916617e-05	0.993839407796838	0.254801659652803	ENSG00000101596
18	3143458	0.916898707551975	3066807	3220108	MYOM1	-6.51097043289033e-07	0.998692557600916	0.888924892502269	ENSG00000101605
18	3251858	0.502531419685841	3247481	3256236	MYL12A	-1.19781760141942e-05	0.994088778711637	0.369448077572121	ENSG00000101608
18	12681473	0.860861133071608	12661833	12701113	CEP76	-3.00029303818376e-06	0.998651248755806	0.814506133857203	ENSG00000101624
18	46713539	0.837319928897257	46667821	46759257	ST8SIA5	-3.96932010589402e-06	0.997236240770206	0.783444599418725	ENSG00000101638
18	13058207	0.569759121443327	12991362	13125052	CEP192	1.70272734159123e-05	0.99665865761695	0.446755658515713	ENSG00000101639
18	13745611	0.940271720547283	13726664	13764558	RNMT	-1.13806011268034e-06	0.998825446756161	0.920110409257468	ENSG00000101654
18	48935282	0.110407188912805	48919853	48950711	SMAD7	1.86679667732934e-05	0.990668956171464	0.0326142352452131	ENSG00000101665
18	49579940	0.878861777027596	49560699	49599182	LIPG	2.91210226490943e-06	0.998651248755806	0.838345660624128	ENSG00000101670
18	9211381	0.490287653307386	9136777	9285985	ANKRD12	1.8725116602539e-05	0.994088778711637	0.355801842328011	ENSG00000101745
18	34038026	0.103574095147333	33851100	34224952	NOL4	8.52831294237345e-06	0.990668956171464	0.029344027456125	ENSG00000101746
18	54295648	0.640252613377905	54270029	54321266	POLI	1.35201397101214e-05	0.997236240770206	0.531602830333899	ENSG00000101751
18	21787957	0.679086366853504	21704957	21870957	MIB1	5.97772191130298e-06	0.997236240770206	0.57973768738854	ENSG00000101752
18	22912374	0.907487337218569	22798261	23026488	RBBP8	-4.88888943446352e-07	0.998651248755806	0.876387941347978	ENSG00000101773
12	92850894	0.267538144161928	92772456	92929331	EEA1	-1.82006203145696e-05	0.993169327074944	0.137780619856033	ENSG00000102189
13	46390095	0.897329150454596	46342000	46438190	RUBCNL	8.66705726753106e-07	0.998651248755806	0.862871555394298	ENSG00000102445
13	101235134	0.219606114745341	101053776	101416492	NALCN	-2.10820123665753e-05	0.993169327074944	0.100349700050544	ENSG00000102452
13	102056630	0.467793339000434	101710804	102402457	FGF14	-5.02364052664143e-06	0.994088778711637	0.331110378855139	ENSG00000102466
13	46864313	0.328696578944006	46831550	46897076	HTR2A	-2.2078007539588e-05	0.993328214927006	0.191073580880297	ENSG00000102468
13	79518600	0.781041656019044	79481124	79556075	NDFIP2	4.31957429817358e-06	0.997236240770206	0.70984577494623	ENSG00000102471
13	49092880	0.305441876126246	48975981	49209779	FNDC3A	6.5793246409541e-06	0.993169327074944	0.170131622993854	ENSG00000102531
13	49221358	0.997864502947626	49220338	49222377	MLNR	-5.91299309764852e-09	0.999744508905335	0.997141553001348	ENSG00000102539
13	49270705	0.483048001911425	49247925	49293485	CDADC1	-5.82302622335264e-06	0.994088778711637	0.347800538945639	ENSG00000102543
13	49376388	0.0601292727584224	49308650	49444126	CAB39L	3.68427323913622e-05	0.968559861576158	0.0118611565240601	ENSG00000102547
13	73066259	0.445120613571056	73054976	73077542	KLF5	1.53523072414398e-05	0.994081493965132	0.306744898022867	ENSG00000102554
13	95736064	0.0156122024070111	95677139	95794989	DNAJC3	-2.80946091060111e-05	0.836252338151921	0.00121047526400192	ENSG00000102580
13	95927531	0.276689988432604	95801580	96053482	UGGT2	2.11858329930398e-05	0.993169327074944	0.145380285032394	ENSG00000102595
13	111210328	0.229415787300192	111114919	111305737	ARHGEF7	2.44502580222492e-05	0.993169327074944	0.107672028826231	ENSG00000102606
13	21687940	0.300080343116759	21671383	21704498	FGF9	-1.09070660814706e-05	0.993169327074944	0.16541808169855	ENSG00000102678
13	23253058	0.468151801431615	23180952	23325165	SGCG	1.27883590549944e-05	0.994088778711637	0.331499888465745	ENSG00000102683
13	24466868	0.365284788936935	24420926	24512810	PARP4	1.85432267607576e-05	0.993328214927006	0.225575279743859	ENSG00000102699
13	40750154	0.747540764696054	40729135	40771173	MRPS31	6.044081863214e-06	0.997236240770206	0.666574171577989	ENSG00000102738
13	40799762	0.375681731757369	40789412	40810111	SLC25A15	7.17147441615481e-06	0.993328214927006	0.235706198808601	ENSG00000102743
13	49746096	0.611768596715103	49699307	49792885	KPNA3	-1.14566813628023e-05	0.997236240770206	0.496899002185438	ENSG00000102753
13	41464220	0.593549388683512	41457559	41470882	RGCC	5.03123088304613e-06	0.997236240770206	0.474993084960182	ENSG00000102760
13	41763978	0.421826558452347	41566837	41961120	VWA8	3.74102142219099e-06	0.993839407796838	0.282289061231818	ENSG00000102763
13	42148307	0.930145098565841	42040036	42256578	DGKH	1.2181893386164e-06	0.998825446756161	0.906590999474512	ENSG00000102780
13	30255057	0.470064002536503	30202630	30307484	KATNAL1	-7.11022975666661e-06	0.994088778711637	0.333579916196817	ENSG00000102781
13	51403834	0.0128085894334644	51354077	51453592	INTS6	-2.90430682658755e-05	0.822555339762275	0.000863199800783787	ENSG00000102786
13	76953570	0.964351683898172	76948497	76958642	ACOD1	5.03647171397009e-07	0.998825446756161	0.952295848565283	ENSG00000102794
13	51785858	0.581956068017542	51767993	51803723	DHRS12	7.69368721000081e-06	0.997236240770206	0.461179216674671	ENSG00000102796
13	30915882	0.335934475539513	30906191	30925572	MEDAG	-1.94505084238183e-05	0.993328214927006	0.197751894212564	ENSG00000102802
13	44504354	0.813395943297799	44432143	44576565	TSC22D1	2.38222574588765e-06	0.997236240770206	0.752033661156949	ENSG00000102804
13	77004902	0.377625604307408	76990660	77019143	CLN5	1.15333693841918e-05	0.993714345702377	0.237615754429392	ENSG00000102805
13	53040408	0.048285772713784	53028759	53052057	OLFM4	-4.74205426505521e-05	0.961757330802718	0.00820755794738469	ENSG00000102837
16	4653734	0.8763283216206	4616493	4690974	MGRN1	-3.45148727181809e-06	0.998651248755806	0.834986222815207	ENSG00000102858
[truncated: 11,893 more rows]
